# Supplementary material for: Role of gender in perspectives of discrimination, stigma, and attitudes relative to cervical cancer in rural Sénégal
Source: PLoS One. 2020 Apr 28;15(4):e0232291. doi: 10.1371/journal.pone.0232291 (PMC7188246; doi:10.1371/journal.pone.0232291)
Supplement: S1 Data — (CSV) [file pone.0232291.s001.csv]

ADz_ClstrNum	ADz_CommNum	ADz_HouseNum	ADz_PartcName	ADz_PartcNum	SDz_Gender	SDz_Age	SDz_AgeCat	SDz_Ethnicity	SDz_EthnicityOthr	SDz_EthnicityAll	SDz_LangPref	SDz_LangPrefOthr	SDz_LangPrefAll	SDz_Educatn	SCz_MaritalStat	SDz_WivesNum	RFB_SexInitAge	RFB_PregFrstAge	RFB_BirthsNum	RFB_Smoker	RFC_STIEver	RFC_OCPUse	BAH_SelfCareTm	BAH_WorkSupprt	BAF_CarePay	BAF_CarePayOthr	BAF_CarePayAll	BAF_CareCost	BAF_CareAvoidCost	HSz_DecTrust	HSz_Dist	HSz_ProvTyp	HSz_ProvTypOthr	HSz_ProvTypAll	HSz_ProvGen	HSz_ProvComf	HSz_ServLang	HSz_ServLangOthr	HSz_ServLangAll	HSz_LangInterp	HSz_LangInterpOthr	HSz_LangInterpAll	HSz_LangClarif	DSz_HCSN	DSz_RespGen	DSz_RespPrtn	DSz_Smrt	DSz_Hnst	DSz_Thret
2	21	1	NA	1194	0	59	NA	NA	NA	NA	1	NA	NA	0	3	2	14	14	4	0	1	0	1	0	1	NA	NA	500	0	3	2 km	5	NA	NA	1	0	1, 6, 7	NA	NA	1	NA	NA	0	0	3	3	5	5	5
2	23	5	NA	2718	1	59	NA	NA	NA	NA	1, 7	NA	NA	2	3	2	20	NA	NA	0	0	NA	1	0	1	NA	NA	1000	1	6	1,00km	4	NA	NA	1	1	7	NA	NA	7	NA	NA	1	0	5	5	5	4	5
3	32	24	NA	3051	0	59	NA	NA	NA	NA	2	NA	NA	2	2	NA	14	15	7	0	0	1	1	1	2	NA	NA	500, 1000	0	7	1m	4	NA	NA	1	1	2	NA	NA	6	NA	NA	1	0	5	5	4	4	5
2	23	8	NA	3564	1	59	NA	NA	NA	NA	1, 2, 6, 7	NA	NA	2	3	3	20	NA	NA	0	0	NA	1	1	1	NA	NA	500	1	7	200m	4	NA	NA	1	1	7	NA	NA	7	NA	NA	1	1	4	5	4	5	5
3	32	25	NA	6486	0	59	NA	NA	NA	NA	2, 6	NA	NA	2	3	2	15	19	6	0	0	0	0	1	88	9	NA	500	1	7	1km	4	NA	NA	1	1	2	NA	NA	7	NA	NA	1	0	5	5	5	5	4
1	12	14	NA	2870	1	59	NA	NA	NA	NA	1	NA	NA	2	2	NA	NA	NA	NA	0	99	NA	0	0	1, 4	NA	NA	500	0	8	1 km	4	NA	NA	1	1	1, 7	NA	NA	7	NA	NA	1	0	5	5	5	5	5
1	12	14	NA	6824	0	57	NA	NA	NA	NA	1	NA	NA	1	2	1	18	20	7	0	0	0	1	0	88	11	NA	500	1	2	3 km	2	NA	NA	0	0	2	NA	NA	6	NA	NA	1	0	5	5	5	5	5
2	22	7	NA	9244	0	56	NA	NA	NA	NA	1	NA	NA	1	6	3	99	99	4	0	0	0	1	1	1	NA	NA	500	1	3	1 km	4	NA	NA	0, 1	1	1	NA	NA	6	NA	NA	1	0	4	3	5	5	5
2	23	5	NA	8968	0	56	NA	NA	NA	NA	1	NA	NA	1	3	2	16	17	2	0	0	0	NA	1	1	NA	NA	200	1	4	1 km	3, 5	NA	NA	0	1	1, 7	NA	NA	6	NA	NA	1	0	1	1	5	5	5
3	32	99	NA	3403	0	56	NA	NA	NA	NA	1, 2, 4	NA	NA	0	2	NA	16	16	5	0	0	1	1	0	2	NA	NA	500	0	7	1/2 km	4	NA	NA	1	1	2	NA	NA	7	NA	NA	1	0	4	5	5	5	5
1	13	6	NA	4515	1	56	NA	NA	NA	NA	1	NA	NA	1	3	3	99	NA	NA	0	99	NA	1	1	1	NA	NA	300	0	7	500m	3, 4	NA	NA	1	1	1,2	NA	NA	6	NA	NA	1	0	5	5	5	5	5
3	33	19	NA	1633	1	56	NA	NA	NA	NA	2	NA	NA	3	3	2	NA	NA	NA	2	NA	NA	1	0	1	NA	NA	500	1	8	1 km 500	4	NA	NA	1	1	7	NA	NA	7	NA	NA	1	0	5	5	5	5	5
3	33	13	NA	4708	1	56	NA	NA	NA	NA	2	NA	NA	1	2	NA	NA	NA	NA	2	99	NA	1	0	1, 88	10	NA	500	1	8	1km	4	NA	NA	1	1	2	NA	NA	7	NA	NA	1	0	5	5	4	5	5
2	22	9	NA	6985	0	55	NA	NA	NA	NA	1	NA	NA	1	3	3	14	15	3	0	0	0	1	0	1	8	NA	500	1	3	1 km	4	NA	NA	0, 1	1	1, 6, 7	NA	NA	99	NA	NA	0	2	5	3	5	5	5
2	21	5	NA	9360	1	55	NA	NA	NA	NA	1, 2, 6, 7	NA	NA	2	2	NA	25	NA	NA	2	0	NA	1	0	1	NA	NA	1000	1	6	1.5 km	5	NA	NA	1	1	6, 7	NA	NA	6	NA	NA	1	1	4	5	4	4	5
3	33	6	NA	1067	1	55	NA	NA	NA	NA	2	NA	NA	0	2	NA	NA	NA	NA	2	0	NA	1	1	3	NA	NA	NA	1	7	00m	4	NA	NA	1	1	2	NA	NA	7	NA	NA	1	0	5	4	4	4	4
2	22	99	NA	6040	0	54	NA	NA	NA	NA	1	NA	NA	1	3	3	18	18	6	0	0	0	1	0	NA	9	NA	600	0	3	1 km	4	NA	NA	1	1	1, 6, 7	NA	NA	6	NA	NA	1	0	5	99	5	5	5
1	11	2	NA	6711	0	54	NA	NA	NA	NA	6	NA	NA	0	6	NA	22	23	5	0	1	0	1	0	88	NA	NA	1000	1	4	200 m	4, 3	NA	NA	0, 1	1	6, 7	NA	NA	3, 88	NA	NA	0	0	5	1	5	5	5
3	31	9	NA	4826	1	54	NA	NA	NA	NA	1, 2, 7	NA	NA	2	2	NA	24	NA	NA	2	1	NA	1	0	4	NA	NA	2000	1	6	250 km	5	NA	NA	1	1	7	NA	NA	7	NA	NA	1	0	3	5	4	4	5
2	21	6	NA	3124	1	54	NA	NA	NA	NA	1, 7	NA	NA	2	2	NA	30	NA	NA	0	0	NA	1	0	1	NA	NA	500	1	7	2 km	4	NA	NA	1	1	1, 7	NA	NA	7	NA	NA	1	1	4	5	NA	4	5
2	21	7	NA	9323	1	53	NA	NA	NA	NA	1, 2, 6, 7	NA	NA	4	3	2	22	NA	NA	1	0	NA	1	0	1	NA	NA	800	1	6	1 km	5	NA	NA	1	1	6, 7	NA	NA	7	NA	NA	1	0	5	5	4	5	5
3	31	10	NA	5586	1	53	NA	NA	NA	NA	1, 2, 6, 7	NA	NA	4	3	2	20	NA	NA	1	0	NA	1	1	1	NA	NA	1000	1	2, 6	1.5 km	5	NA	NA	1	1	6, 7	NA	NA	7	NA	NA	1	1	5	4	4	5	5
3	31	10	NA	1116	0	52	NA	NA	NA	NA	1, 2	NA	NA	2	3	2	99	17	3	0	0	0	1	1	2	NA	NA	1000	0	2	ne sait pas	5	NA	NA	1	1	6	NA	NA	7	NA	NA	1	0	5	5	5	5	5
3	32	8	NA	8525	0	52	NA	NA	NA	NA	2, 4	NA	NA	2	2	NA	17	19	4	0	0	1	1	0	1	NA	NA	500, 1000	0	3	1/2 km	4	NA	NA	1	1	2	NA	NA	6	NA	NA	1	0	5	5	4	4	5
1	11	13	NA	2090	1	52	NA	NA	NA	NA	2	NA	NA	2	3	2	NA	NA	NA	0	1	NA	1	1	1	NA	NA	500	0	8	pres 1km	4, 5	NA	NA	1	1	2, 6	NA	NA	7	NA	NA	1	0	5	5	99	99	99
1	12	3	NA	9152	1	52	NA	NA	NA	NA	1, 2, 6	NA	NA	1	3	2	23	NA	NA	0	0	NA	1	0	1	NA	NA	500	0	8	1 km	4	NA	NA	1	1	1, 2, 6	NA	NA	7	NA	NA	1	0	5	5	5	5	5
3	31	8	NA	8656	1	52	NA	NA	NA	NA	1, 2, 6, 7	NA	NA	2	2	NA	25	NA	NA	2	0	NA	1	1	1	NA	NA	500	1	7, 6	1 km	5	NA	NA	1	1	7	NA	NA	7	NA	NA	1	0	5	5	5	5	5
3	32	9	NA	3347	0	51	NA	NA	NA	NA	2	NA	NA	0	3	2	13	13	8	0	0	1	1	0	1	NA	NA	300, 500	0	7	1/2 km	4	NA	NA	1	1	2	NA	NA	6	NA	NA	1	1	4	4	5	99	4
3	32	9	NA	3375	1	51	NA	NA	NA	NA	2	NA	NA	1	2	NA	NA	NA	NA	1	0	NA	1	0	1	NA	NA	500	0	7	600m	4	NA	NA	1	1	2	NA	NA	99	NA	NA	1	0	5	3	5	5	5
1	12	10	NA	4710	1	51	NA	NA	NA	NA	1, 2	NA	NA	1	3	2	NA	NA	NA	0	99	NA	1	1	1, 3	NA	NA	500	1	8	1km	4	NA	NA	1	1	6	NA	NA	7	NA	NA	1	0	5	5	5	99	99
2	22	4	NA	5810	0	51	NA	NA	NA	NA	1	NA	NA	0	6	1	99	99	5	0	0	0	0	0	1	NA	NA	500	1	6, 3	moins d'1km	1, 4	NA	NA	0, 1	1	1, 6, 7	NA	NA	6	NA	NA	1	0	4	3	5	5	5
3	31	18	NA	9506	0	50	NA	NA	NA	NA	1, 2	NA	NA	2	2	NA	NA	NA	0	0	0	0	1	1	1	NA	NA	500	0	1	NA	2	NA	NA	1	1	1, 2, 6	NA	NA	4	NA	NA	1	0	4	5	5	5	5
2	21	9	NA	4002	0	50	NA	NA	NA	NA	1	NA	NA	0	6	1	NA	NA	6	0	1	1	NA	0	1	NA	NA	500	0	3	NA	NA	NA	NA	NA	NA	NA	NA	NA	NA	NA	NA	NA	NA	NA	2	5	5	5
3	33	99	NA	3341	0	50	NA	NA	NA	NA	2, 6, 7	NA	NA	2	2	NA	18	19	4	0	1	0	1	1	1	NA	NA	500	1	7	1/2 km	4	NA	NA	1	1	2, 7	NA	NA	7	NA	NA	1	0	5	5	5	5	5
1	12	2	NA	8153	1	50	NA	NA	NA	NA	1, 2	NA	NA	1	3	2	22	NA	NA	0	99	NA	1	0	1	NA	NA	500	0	8	150m	4	NA	NA	1	1	2, 6	NA	NA	7	NA	NA	1	0	5	5	3	5	5
2	23	1	NA	3057	1	49	NA	NA	NA	NA	1	10	NA	1	3	3	21	NA	NA	1	0	NA	0	0	1	NA	NA	500	0	7	1km	4	NA	NA	1	1	1	NA	NA	7	NA	NA	1	0	5	5	5	5	5
2	22	2	NA	6548	0	48	NA	NA	NA	NA	1	NA	NA	0	3	3	17	18	2	0	0	0	1	0	1	NA	NA	500	0	1	1 km	4	NA	NA	1	1	1, 7	NA	NA	6	NA	NA	1	0	5	1	5	5	3
1	13	4	NA	8652	0	48	NA	NA	NA	NA	2	NA	NA	1	3	3	17	20	7	0	0	1	1	1	1	8	NA	NA	0	1	moins d'1km	2	NA	NA	1	0	2	NA	NA	6	NA	NA	1	0	5	5	5	5	5
2	21	7	NA	7185	0	48	NA	NA	NA	NA	1	NA	NA	1	3	2	18	20	7	0	0	0	0	0	4	NA	NA	500	1	2	2 km	4	NA	NA	1	1	1, 6	NA	NA	4	NA	NA	1	0	5	4	5	5	5
3	32	99	NA	8029	0	48	NA	NA	NA	NA	2, 4, 6, 7	NA	NA	2	2	NA	16	23	4	2	1	2	1	1	1	NA	NA	500	1	3	1m	4	NA	NA	1	1	2	NA	NA	7	NA	NA	1	0	4	4	4	4	4
1	13	2	NA	8962	1	48	NA	NA	NA	NA	1	NA	NA	1	2	NA	20	NA	NA	2	0	NA	1	0	1	NA	NA	300	0	7	500m	4	NA	NA	1	1	6	NA	NA	6	NA	NA	1	0	5	5	5	5	5
1	12	16	NA	6495	1	48	NA	NA	NA	NA	1	NA	NA	1	2	NA	NA	NA	NA	2	99	NA	1	0	1	NA	NA	500	1	8	de 500m	4	NA	NA	1	1	6	NA	NA	6	NA	NA	1	0	5	5	5	5	5
3	31	99	NA	5339	0	48	NA	NA	NA	NA	2, 6	NA	NA	2	2	NA	20	21	6	0	1	1	1	1	2	NA	NA	500	0	10	1/2 km	2	NA	NA	0	1	6	NA	NA	4	NA	NA	1	0	4	4	4	5	4
2	22	3	NA	2801	0	47	NA	NA	NA	NA	1	NA	NA	0	3	2	17	17	10	0	0	0	0	0	1	NA	NA	600	0	1	1 km	3, 4	NA	NA	1	1	1, 7	NA	NA	6	NA	NA	1	0	5	4	5	5	5
3	32	21	NA	2903	0	47	NA	NA	NA	NA	2, 6, 7	NA	NA	2	2	NA	18	18	3	0	0	0	1	0	88	10	NA	500	1	7	00 km	4	NA	NA	1	1	2, 7	NA	NA	7	NA	NA	1	0	5	4	4	4	5
3	32	99	NA	3991	0	47	NA	NA	NA	NA	1, 2, 6, 7	NA	NA	2	3	2	17	20	5	0	0	1	1	1	2	NA	NA	500	0	7	1m	4	NA	NA	1	1	2	NA	NA	6	NA	NA	1	0	5	5	5	5	5
3	32	7	NA	8777	1	47	NA	NA	NA	NA	2	NA	NA	1	3	2	NA	NA	NA	2	0	NA	1	0	1	NA	NA	500	0	7	900m	4	NA	NA	1	1	2, 6	NA	NA	99	NA	NA	1	1	4	4	5	5	5
2	22	5	NA	2947	0	46	NA	NA	NA	NA	1	NA	NA	0	3	3	18	19	6	0	0	0	1	1	NA	8, 9	NA	600	0	2	1 km	4	NA	NA	0, 1	1	1, 7	NA	NA	6	NA	NA	0	0	5	2	5	5	5
2	21	99	NA	3749	0	46	NA	NA	NA	NA	1	NA	NA	0	2	1	16	16	7	0	1	0	1	0	NA	8	NA	700	0	2	2 km	3, 4	NA	NA	1	1	1, 6, 7	NA	NA	2, 4	NA	NA	1	0	5	1	5	5	3
3	31	99	NA	3821	0	46	NA	NA	NA	NA	1, 2, 6	NA	NA	0	3	2	17	19	5	0	0	1	1	1	2	NA	NA	500	0	2	1/2 km	4	NA	NA	1	1	6	NA	NA	4	NA	NA	1	1	5	5	5	5	5
2	23	8	NA	9971	0	46	NA	NA	NA	NA	1	NA	NA	1	3	3	18	20	8	0	0	0	NA	1	NA	8	NA	600	1	2	1 km	3, 5	NA	NA	1	1	6, 7	NA	NA	6	NA	NA	0	1	1	1	3	5	5
1	11	5	NA	4652	1	46	NA	NA	NA	NA	2	NA	NA	1	3	2	30	NA	NA	0	99	NA	1	0	1	NA	NA	1000	1	6	10m	4	NA	NA	1	1	2	NA	NA	4, 5	NA	NA	1	0	NA	5	5	99	99
3	33	4	NA	6982	0	46	NA	NA	NA	NA	2	NA	NA	0	2	NA	15	16	4	0	0	0	1	1	2	NA	NA	500	1	7	1/2 km	3	NA	NA	0	1	2	NA	NA	7	NA	NA	1	0	5	4	4	4	4
2	21	10	NA	7792	1	46	NA	NA	NA	NA	1, 2, 6	NA	NA	1	3	3	18	NA	NA	0	0	NA	1	0	1	NA	NA	500	0	7	2 km	4	NA	NA	1	1	6	NA	NA	7	NA	NA	1	0	5	4	4	4	5
3	32	99	NA	9132	0	46	NA	NA	NA	NA	2, 4, 6, 7	NA	NA	2	3	2	15	18	6	0	0	1	1	1	1	NA	NA	500	0	7	1km	4	NA	NA	1	1	2	NA	NA	7	NA	NA	1	0	5	5	5	5	5
3	32	4	NA	9553	1	46	NA	NA	NA	NA	2, 4, 7	NA	NA	3	3	2	NA	NA	NA	1	0	NA	1	0	1	NA	NA	500	0	8	1 km	4	NA	NA	1	1	2, 7	NA	NA	7	NA	NA	1	0	5	NA	5	5	5
1	13	5	NA	4137	0	46	NA	NA	NA	NA	2	NA	NA	1	3	2	15	17	6	0	0	0	1	1	1	NA	NA	300	0	11	moins d'1km	2	NA	NA	1	1	2	NA	NA	6	NA	NA	1	0	5	5	5	5	5
2	21	5	NA	3676	0	46	NA	NA	NA	NA	1, 7	NA	NA	0	3	2	19	19	8	0	0	0	1	1	1	9	NA	500	0	2, 3	2 km	5	NA	NA	1	1	1, 6, 7	NA	NA	2	NA	NA	1	0	3	3	5	5	3
3	33	1	NA	1498	0	45	NA	NA	NA	NA	1, 2	NA	NA	0	3	2	99	88	0	0	0	0	1	0	1	NA	NA	500	0	2	0 km	4	NA	NA	1	1	1	NA	NA	6	NA	NA	1	0	5	5	5	5	5
2	21	3	NA	1960	0	45	NA	NA	NA	NA	1, 2	NA	NA	1	3	3	15	15	NA	0	0	0	1	0	NA	9	NA	800	0	3	2 km	5	NA	NA	1	1	1, 7	NA	NA	2, 4	NA	NA	1	0	3	3	3	5	5
3	31	20	NA	7777	0	45	NA	NA	NA	NA	1, 2, 7	NA	NA	2	5	NA	16	19	1	0	0	0	1	NA	1	NA	NA	500	0	4	1 km	3	NA	NA	0	1	6, 7	NA	NA	6	NA	NA	1	0	4	4	5	5	5
3	31	14	NA	4569	1	45	NA	NA	NA	NA	1, 2, 6, 7	NA	NA	2	2	NA	18	NA	NA	2	1	NA	1	0	1	NA	NA	2000	1	5	1.5km	4	NA	NA	1	1	2, 7	NA	NA	7	NA	NA	1	0	5	5	4	5	5
2	22	3	NA	3571	1	45	NA	NA	NA	NA	1	NA	NA	0	3	2	22	NA	NA	0	0	NA	1	1	1, 4	NA	NA	300	1	7, 9	pas loin	1, 4	NA	NA	1	1	1	NA	NA	4	NA	NA	1	0	5	4	4	4	4
2	21	5	NA	7526	0	44	NA	NA	NA	NA	1, 7	NA	NA	2	2	1	15	20	7	0	0	0	NA	0	1	NA	NA	500	1	2	2 km	5	NA	NA	0	0	6, 7	NA	NA	2	NA	NA	1	0	5	3	5	5	5
1	11	20	NA	3665	0	44	NA	NA	NA	NA	2	NA	NA	1	6	NA	17	21	6	0	0	1	1	0	88	7	NA	1000	1	4	5 km	4,3	NA	NA	1	1	2	NA	NA	6	NA	NA	1	1	4	NA	5	5	5
1	13	8	NA	5409	0	44	NA	NA	NA	NA	1	NA	NA	1	3	3	19	20	10	0	1	1	1	1	1	8	NA	300	0	4, 3	1 km	4	NA	NA	0, 1	1	1	NA	NA	2, 6	NA	NA	1	0	5	5	5	5	5
3	31	13	NA	9117	1	43	NA	NA	NA	NA	1, 2, 6, 7	NA	NA	4	2	NA	19	NA	NA	0	0	NA	1	1	1	NA	NA	7000	1	2	100m	4	NA	NA	1	1	7	NA	NA	7	NA	NA	1	0	3	5	5	5	5
2	21	2	NA	4880	1	43	NA	NA	NA	NA	1, 6, 7	NA	NA	5	2	NA	18	NA	NA	1	1	NA	1	0	2	NA	NA	800	0	6	1 km	5	NA	NA	1	1	7	NA	NA	7	NA	NA	1	1	99	5	4	99	3
1	13	10	NA	7903	1	43	NA	NA	NA	NA	1	NA	NA	1	3	2	NA	NA	NA	0	99	NA	0	0	1	NA	NA	500	0	7	1km	4	NA	NA	1	NA	1, 2, 6	NA	NA	6	NA	NA	NA	NA	NA	NA	NA	NA	NA
1	12	2	NA	3914	0	42	NA	NA	NA	NA	1	NA	NA	1	3	2	18	19	7	0	0	2	1	1	1	8	NA	500	0	4	2 km	2	NA	NA	1	0	2	NA	NA	6	NA	NA	1	0	5	5	5	5	5
2	21	9	NA	2396	1	42	NA	NA	NA	NA	1, 2, 6, 7	NA	NA	4	2	NA	25	NA	NA	2	0	NA	1	0	1	NA	NA	800	1	6	2 km	5	NA	NA	1	1	7	NA	NA	7	NA	NA	1	0	4	5	4	5	5
2	23	9	NA	1613	1	42	NA	NA	NA	NA	1, 2, 7	NA	NA	2	2	NA	20	NA	NA	2	0	NA	0	0	1	NA	NA	500	0	7	150m	4	NA	NA	1	1	7	NA	NA	7	NA	NA	1	0	5	5	4	4	5
3	32	15	NA	8990	1	42	NA	NA	NA	NA	2	NA	NA	2	2	NA	18	NA	NA	1	0	NA	1	1	1, 2	NA	NA	500	0	7	50m	4	NA	NA	1	1	2, 6, 7	NA	NA	6	NA	NA	1	0	5	5	5	99	99
1	13	2	NA	7007	0	41	NA	NA	NA	NA	1	NA	NA	1	2	1	20	21	7	0	0	0	1	1	88	8	NA	300	0	2	ne sait pas	2	NA	NA	1	0	2	NA	NA	4	NA	NA	1	0	5	5	5	5	5
3	32	11	NA	1111	1	41	NA	NA	NA	NA	2, 6, 7	NA	NA	2	2	NA	99	NA	NA	1	0	NA	1	0	1	NA	NA	1000	1	7	500m	4	NA	NA	1	1	2	NA	NA	6	NA	NA	1	0	5	5	5	5	5
3	33	4	NA	8211	1	41	NA	NA	NA	NA	2, 6, 7	NA	NA	0	2	NA	37	NA	NA	0	NA	NA	1	1	1	NA	NA	500	1	7	500m	4	NA	NA	1	1	2, 6	NA	NA	7	NA	NA	1	1	5	5	4	4	4
1	13	6	NA	1477	0	41	NA	NA	NA	NA	1	NA	NA	1	3	3	13	15	7	0	0	2	1	1	1	NA	NA	300	0	11	moins d'un km	2	NA	NA	1	0	1	NA	NA	6	NA	NA	NA	1	5	5	5	5	5
2	22	7	NA	2097	0	40	NA	NA	NA	NA	1	NA	NA	1	2	1	18	18	6	0	0	0	1	0	NA	10, 8	NA	600	0	2	1 km	3, 4	NA	NA	0, 1	1	1, 6, 7	NA	NA	6	NA	NA	0	0	5	3	5	5	5
1	12	10	NA	3743	0	40	NA	NA	NA	NA	2	NA	NA	1	3	3	17	18	6	0	0	2	1	1	1, 4	NA	NA	500	0	4	2km	2	NA	NA	1	1	2	NA	NA	6	NA	NA	1	NA	5	5	5	5	5
1	12	16	NA	1914	0	40	NA	NA	NA	NA	1	NA	NA	1	3	2	15	18	8	0	0	1	1	1	1	8	NA	500	0	6	moins d'un km	2	NA	NA	1	0	1	NA	NA	6	NA	NA	1	0	5	5	5	5	5
3	33	99	NA	1312	0	40	NA	NA	NA	NA	1, 2, 6, 7	NA	NA	2	3	2	NA	19	5	0	1	0	1	1	1	NA	NA	500	0	7	1/2 km	3	NA	NA	0	1	1, 2	NA	NA	7	NA	NA	1	0	5	5	5	5	5
3	33	3	NA	4293	1	40	NA	NA	NA	NA	2	NA	NA	1	2	NA	NA	NA	NA	0	99	NA	1	0	1	NA	NA	500	1	7	1km	4	NA	NA	1	1	2	NA	NA	7	NA	NA	1	0	5	4	5	99	99
3	33	17	NA	4477	0	40	NA	NA	NA	NA	1, 2	NA	NA	3	3	2	NA	18	3	0	1	0	1	0	1	NA	NA	500	1	7	1/2 km	3	NA	NA	0	1	2	NA	NA	7	NA	NA	1	0	4	4	5	5	5
2	22	1	NA	8531	1	40	NA	NA	NA	NA	1	NA	NA	0	3	2	NA	NA	NA	0	0	NA	1	0	1	NA	NA	500	1	7	pas loin	4	NA	NA	1	1	1	NA	NA	7	NA	NA	1	0	5	5	5	5	5
1	11	13	NA	9827	0	40	NA	NA	NA	NA	2	NA	NA	2	2	NA	15	20	8	0	0	0	1	1	1	NA	NA	1000	1	2, 4	1 km	1, 5	NA	NA	1	99	2	NA	NA	6	NA	NA	1	1	4	5	5	5	5
2	22	99	NA	9070	0	40	NA	NA	NA	NA	1	NA	NA	1	3	3	16	16	7	0	0	1	1	0	1	NA	NA	99	0	2, 1	1km	3, 4	NA	NA	1	1	6, 7	NA	NA	4, 6	NA	NA	1	0	1	3	5	5	5
1	13	11	NA	4283	1	39	NA	NA	NA	NA	1	NA	NA	2	3	2	23	NA	NA	0	0	NA	1	1	1	NA	NA	500	NA	7	1km	4	NA	NA	1	1	2, 6, 7	NA	NA	6	NA	NA	1	0	5	5	5	5	5
3	33	99	NA	5804	0	39	NA	NA	NA	NA	2	NA	NA	2	3	2	19	23	5	0	1	1	1	1	2	NA	NA	500	0	7	1/2 km	3	NA	NA	0	1	2	NA	NA	7	NA	NA	1	1	5	5	4	5	5
1	13	16	NA	7701	1	39	NA	NA	NA	NA	1, 2	NA	NA	1	2	NA	24	NA	NA	0	0	NA	1	1	1	NA	NA	500	1	7	a peu pres 1km	4	NA	NA	1	1	2	NA	NA	6	NA	NA	1	0	5	5	5	5	5
2	21	10	NA	2944	0	38	NA	NA	NA	NA	1, 2	NA	NA	1	3	3	16	21	3	0	0	0	NA	0	1	NA	NA	500	0	2	2 km	4	NA	NA	1	0	1, 2	NA	NA	4	NA	NA	1	1	1	1	3	5	5
3	33	13	NA	5541	0	38	NA	NA	NA	NA	2, 6, 7	NA	NA	2	2	NA	15	18	5	0	0	0	1	1	2	NA	NA	500	1	2	1/2 km	4	NA	NA	1	1	2	NA	NA	4	NA	NA	1	0	4	4	4	4	4
3	31	21	NA	5788	0	38	NA	NA	NA	NA	2, 6	NA	NA	0	3	2	20	88	0	0	0	0	1	1	2	NA	NA	500	1	2	1/2 km	3	NA	NA	0	1	2, 6	NA	NA	6	NA	NA	1	0	5	5	5	5	99
2	21	16	NA	9879	0	38	NA	NA	NA	NA	1, 7	NA	NA	2	3	2	11	11	5	0	0	0	1	0	1	NA	NA	500	1	2	2 km	5	NA	NA	1	1	1, 6, 7	NA	NA	4	NA	NA	0	0	1	3	3	5	5
1	13	9	NA	7109	0	38	NA	NA	NA	NA	1	NA	NA	1	3	NA	18	20	6	0	0	1	1	1	1	10	NA	300	0	4	1 km	4	NA	NA	1	1	2	NA	NA	6	NA	NA	1	0	5	5	5	5	5
3	31	8	NA	4329	0	37	NA	NA	NA	NA	2	NA	NA	0	2	NA	13	15	6	0	1	0	1	0	1	NA	NA	1000	0	2	4 km	3	NA	NA	0	1	2	NA	NA	4	NA	NA	1	0	5	5	5	5	5
2	23	7	NA	8689	0	37	NA	NA	NA	NA	1	NA	NA	1	3	2	21	22	5	0	0	0	1	1	NA	8	NA	300	0	2	1 km	4, 5	NA	NA	1	1	7	NA	NA	3	NA	NA	1	1	3	1	5	5	5
1	11	1	NA	8861	0	37	NA	NA	NA	NA	2	NA	NA	0	3	2	13	88	0	0	1	0	1	1	1	8	NA	500, 1000	1	4	4 km	4	NA	NA	1	1	2	NA	NA	6	NA	NA	1	0	1	4	5	5	5
2	23	2	NA	6792	1	37	NA	NA	NA	NA	1, 2, 6, 7	9	NA	2	3	2	20	NA	NA	1	0	NA	1	0	1	NA	NA	500	1	6	300m	4	NA	NA	1	1	2, 6, 7, 88	9	NA	7	NA	NA	1	0	5	4	5	5	5
2	21	NA	NA	Q4TEMP1	1	37	NA	NA	NA	NA	1, 2, 6, 7	NA	NA	3	2	NA	22	NA	NA	2	0	NA	1	0	1	NA	NA	500	0	6	1.5 km	4	NA	NA	0, 1	1	6	NA	NA	7	NA	NA	1	1	5	5	5	5	5
3	32	20	NA	8114	1	37	NA	NA	NA	NA	2, 6, 7	NA	NA	2	2	NA	NA	NA	NA	2	0	NA	1	0	1	NA	NA	500	1	7	500m	4	NA	NA	1	1	2	NA	NA	6	NA	NA	1	1	4	5	4	3	3
1	13	9	NA	9494	1	37	NA	NA	NA	NA	1	NA	NA	1	2	NA	27	NA	NA	0	99	NA	1	0	1	NA	NA	500	0	7	1 km	4	NA	NA	1	1	2, 6	NA	NA	99	NA	NA	1	0	5	5	5	5	5
1	13	9	NA	2353	1	37	NA	NA	NA	NA	1, 2	NA	NA	1	2	NA	27	NA	NA	0	99	NA	1	1	1	NA	NA	500	0	8	1km	4	NA	NA	1	1	1, 2	NA	NA	7	NA	NA	1	0	5	5	5	99	5
2	23	1	NA	3964	0	36	NA	NA	NA	NA	1, 7	NA	NA	2	3	2	15	15	5	0	0	2	1	1	NA	8, 10	NA	500	0	2	1 km	3	NA	NA	0	1	1, 6, 7	NA	NA	6	NA	NA	1	0	1	3	5	5	5
3	32	3	NA	8205	0	36	NA	NA	NA	NA	2, 4	NA	NA	2	3	2	19	19	4	0	1	0	1	1	2	NA	NA	500	0	2	1/2 km	4	NA	NA	1	1	2	NA	NA	6	NA	NA	1	0	4	4	4	4	4
3	31	99	NA	6598	0	36	NA	NA	NA	NA	1, 2, 6	NA	NA	2	3	2	25	26	2	0	1	0	1	0	1	NA	NA	1000	1	4	1 km	4	NA	NA	0	1	2, 6	NA	NA	6	NA	NA	1	1	5	4	4	5	4
3	33	17	NA	9855	1	36	NA	NA	NA	NA	2	NA	NA	1	1	NA	NA	NA	NA	0	99	NA	1	1	1	NA	NA	500	0	4	1km	4	NA	NA	1	1	2	NA	NA	7	NA	NA	1	0	5	99	99	99	99
3	31	18	NA	4159	1	36	NA	NA	NA	NA	1, 2, 6, 7	9	NA	3	2	NA	16	NA	NA	1	0	NA	0	1	1	NA	NA	1000	1	6	600m	5	NA	NA	1	1	6	NA	NA	7	NA	NA	1	1	4	4	4	5	99
3	32	25	NA	3670	1	36	NA	NA	NA	NA	2, 6	NA	NA	1	1	NA	99	NA	NA	0	0	NA	1	0	1	NA	NA	500	0	7	500m	4	NA	NA	1	1	2, 6	NA	NA	99	NA	NA	1	1	4	99	3	4	4
1	13	5	NA	7353	1	36	NA	NA	NA	NA	2	NA	NA	2	2	NA	22	NA	NA	2	0	NA	1	0	1	NA	NA	300	0	7	500m	3, 4	NA	NA	1	1	2	NA	NA	6	NA	NA	1	0	5	5	5	5	5
1	13	8	NA	7366	1	36	NA	NA	NA	NA	1, 2	NA	NA	1	2	NA	23	NA	NA	0	0	NA	1	0	1	NA	NA	300	1	7	1km 500	4	NA	NA	1	1	2	NA	NA	6	NA	NA	1	0	5	5	5	5	5
3	31	99	NA	7486	0	36	NA	NA	NA	NA	2, 7	NA	NA	2	3	2	NA	16	3	0	1	0	1	1	2	NA	NA	500	0	7	1 km	3	NA	NA	0	1	2, 6	NA	NA	4	NA	NA	1	0	4	4	4	4	4
3	31	13	NA	2822	0	35	NA	NA	NA	NA	1, 2	NA	NA	2	2	NA	14	16	5	0	0	0	1	0	2	NA	NA	500	1	1	3 km	4	NA	NA	1	1	6	NA	NA	6	NA	NA	1	0	4	3	2	5	5
2	22	1	NA	4306	0	35	NA	NA	NA	NA	1	NA	NA	1	3	2	18	18	2	0	0	0	NA	0	NA	8	NA	NA	0	2	1 km	3, 4	NA	NA	1	1	1, 6, 7	NA	NA	6	NA	NA	0	0	5	5	5	5	5
1	11	5	NA	1677	0	35	NA	NA	NA	NA	2	NA	NA	1	3	2	16	18	4	0	0	2	1	0	1	11	NA	500	1	4	200 m	4, 1	NA	NA	0, 1	1	2	NA	NA	2	NA	NA	1	1	4	4	5	5	5
3	33	19	NA	7921	0	35	NA	NA	NA	NA	2, 6, 7	NA	NA	2	3	3	15	18	5	0	0	0	1	1	1	NA	NA	500	0	7	1/2 km	4	NA	NA	1	1	2, 6	NA	NA	4	NA	NA	1	0	4	NA	4	4	4
1	11	18	NA	9119	1	35	NA	NA	NA	NA	2	NA	NA	1	2	NA	NA	NA	NA	0	0	NA	1	0	1	NA	NA	280	0	7	30m	4, 5	NA	NA	0, 1	1	2	NA	NA	6	NA	NA	1	1	4	5	3	5	5
2	21	3	NA	2739	0	34	NA	NA	NA	NA	1	NA	NA	2	2	1	16	16	5	0	0	1	1	0	1	8	NA	500	0	2	2 km	3, 5	NA	NA	1	1	1, 6, 7	NA	NA	6	NA	NA	1	0	99	1	5	5	5
2	21	99	NA	4944	0	34	NA	NA	NA	NA	1, 7	NA	NA	2	2	1	17	17	4	0	0	0	1	1	2	NA	NA	0	0	2	61 km Kedougou	5	NA	NA	1	1	7	NA	NA	7	NA	NA	1	0	5	5	5	5	5
1	11	20	NA	7818	1	34	NA	NA	NA	NA	2	NA	NA	99	2	NA	NA	NA	NA	1	NA	NA	0	1	1	NA	NA	500, 1000	0	2	500m	4, 5	NA	NA	1	1	2	NA	NA	6	NA	NA	1	0	5	5	3	3	5
1	11	16	NA	8862	1	34	NA	NA	NA	NA	2, 7	NA	NA	2	2	NA	18	NA	NA	0	0	NA	1	0	1	NA	NA	500	1	4	150m	4, 5	NA	NA	1	1	2, 6, 7	NA	NA	6	NA	NA	1	0	3	3	3	5	5
2	23	7	NA	3634	1	34	NA	NA	NA	NA	1, 6, 7	8	NA	5	2	NA	30	NA	NA	0	0	NA	1	0	2	NA	NA	1000	0	6	1 km	4	NA	NA	1	1	7	NA	NA	7	NA	NA	1	1	4	5	5	5	5
2	21	99	NA	6127	0	34	NA	NA	NA	NA	1, 6, 7	NA	NA	2	2	NA	16	16	5	0	0	1	1	1	1	NA	NA	1000	0	2, 4	2 km	3, 5	NA	NA	1	1	1, 7	NA	NA	7	NA	NA	1	0	5	5	5	5	5
3	33	6	NA	4610	0	33	NA	NA	NA	NA	2	11	NA	0	2	NA	NA	15	3	0	0	0	1	1	2	NA	NA	500	0	4	ne sait pas	2	NA	NA	0	1	2	NA	NA	4	NA	NA	1	0	5	5	5	5	5
2	22	99	NA	9715	0	33	NA	NA	NA	NA	1	NA	NA	1	3	3	17	17	4	0	0	0	1	0	1	8	NA	1000	1	2, 4	1 km	3, 4	NA	NA	1	1	1, 6, 7	NA	NA	2	NA	NA	1	0	3	2	4	5	5
3	32	15	NA	8377	0	32	NA	NA	NA	NA	2, 6	NA	NA	0	2	NA	NA	13	4	0	1	0	1	1	2	NA	NA	500	0	1	ne sait pas	5	NA	NA	1	1	2, 6	NA	NA	7	NA	NA	1	0	5	5	5	5	5
1	13	16	NA	1032	0	32	NA	NA	NA	NA	1	NA	NA	1	2	1	17	18	5	0	1	1	1	1	1	8	NA	300	0	2	ne sait pas	NA	NA	NA	0	99	1	NA	NA	6	NA	NA	1	0	5	5	5	5	NA
2	21	8	NA	3689	0	32	NA	NA	NA	NA	1	NA	NA	1	2	1	12	12	4	0	0	0	1	0	1	NA	NA	400	1	2	2 km	3, 5	NA	NA	1	1	1, 7	NA	NA	4, 6	NA	NA	1	0	2	1	1	5	1
3	31	14	NA	5348	0	32	NA	NA	NA	NA	1, 2	NA	NA	2	2	NA	14	15	3	0	1	0	1	0	2	NA	NA	500	0	2	1 km	4	NA	NA	1	1	1, 2, 6	NA	NA	4	NA	NA	1	1	4	4	4	4	4
3	32	99	NA	7664	0	32	NA	NA	NA	NA	1, 2, 6, 7	NA	NA	2	2	NA	15	16	6	0	0	1	1	0	2	NA	NA	500	1	2	1/2 km	4	NA	NA	1	1	2	NA	NA	7	NA	NA	1	0	4	4	5	5	4
1	13	10	NA	8026	0	32	NA	NA	NA	NA	1	NA	NA	1	3	2	16	18	6	0	0	1	1	1	88	8	NA	300	0	2	moins d'1km	2	NA	NA	0	1	1	NA	NA	6	NA	NA	1	0	5	5	5	5	5
2	23	9	NA	8771	0	32	NA	NA	NA	NA	1	NA	NA	2	2	1	16	17	3	0	0	0	NA	1	NA	8	NA	400	0	2	1 km	3, 4	NA	NA	0	1	1, 2, 7	NA	NA	6	NA	NA	0	0	5	1	5	5	5
3	33	99	NA	9983	0	32	NA	NA	NA	NA	2, 6	NA	NA	0	2	NA	16	18	5	0	1	0	1	1	2	NA	NA	500, 1000	1	2	1/2 km	4	NA	NA	1	1	2	NA	NA	6	NA	NA	1	1	5	5	5	5	5
1	11	4	NA	3460	0	32	NA	NA	NA	NA	2	NA	NA	0	5	NA	17	19	6	0	1	1	1	0	1	7	NA	500	1	4	3 km	1, 4	NA	NA	0	1	2	NA	NA	6, 88	NA	NA	1	0	1	5	5	5	5
2	22	7	NA	2329	1	32	NA	NA	NA	NA	1, 6, 7	NA	NA	4	2	NA	18	NA	NA	0	0	NA	1	0	1	NA	NA	300	0	7	200m	4	NA	NA	1	1	6, 7	NA	NA	7	NA	NA	1	0	5	5	5	5	5
2	21	4	NA	9675	0	32	NA	NA	NA	NA	1	NA	NA	0	6	2	20	19	3	0	0	0	1	0	1	NA	NA	500	1	NA	2 km	5	NA	NA	1	1	1, 7	NA	NA	2	NA	NA	1	0	5	2	5	5	5
2	23	3	NA	1580	0	31	NA	NA	NA	NA	2	NA	NA	1	2	1	18	18	3	0	0	0	NA	1	NA	8	NA	400	0	2	1 km	3, 4	NA	NA	0	1	2, 7	NA	NA	6	NA	NA	0	0	5	1	5	5	5
1	12	3	NA	3679	0	31	NA	NA	NA	NA	1	NA	NA	0	3	2	15	17	5	0	0	0	1	1	1	8	NA	500	0	2	2 km	2	NA	NA	0	0	1	NA	NA	6	NA	NA	1	0	5	5	5	5	5
1	11	18	NA	4194	0	31	NA	NA	NA	NA	2	NA	NA	1	2	NA	18	20	3	0	0	1	1	1	1	8	NA	500	0	2	100m	4	NA	NA	1	1	2	NA	NA	6	NA	NA	1	0	5	1	5	5	5
2	23	2	NA	3785	0	31	NA	NA	NA	NA	1, 7	NA	NA	2	3	2	15	16	6	0	0	0	1	0	NA	8	NA	500	1	2, 4	1 km	3, 5	NA	NA	1	1	1, 7	NA	NA	6	NA	NA	1	1	1	3	5	5	5
2	22	99	NA	4722	0	30	NA	NA	NA	NA	1	NA	NA	1	2	1	16	16	5	0	0	0	1	0	NA	7	NA	600	1	1	1 km	3, 4	NA	NA	0, 1	1	6, 7	NA	NA	6	NA	NA	1	0	3	3	5	3	4
3	33	99	NA	2167	0	30	NA	NA	NA	NA	2, 7	NA	NA	3	2	NA	18	19	3	0	0	1	1	0	2	NA	NA	500	0	2	1/2 km	4	NA	NA	1	1	2	NA	NA	7	NA	NA	1	0	5	5	5	5	5
2	22	2	NA	2580	0	30	NA	NA	NA	NA	1, 7	NA	NA	2	2	1	16	16	3	0	0	0	1	0	NA	8	NA	600	1	2	1 km	3, 4	NA	NA	1	1	1, 6, 7	NA	NA	6	NA	NA	1	0	5	5	5	5	5
2	22	8	NA	2635	0	30	NA	NA	NA	NA	1	NA	NA	1	2	1	16	17	NA	0	0	0	NA	0	NA	8	NA	600	0	2	1 km	3, 5	NA	NA	1	0	1, 6, 7	NA	NA	6	NA	NA	0	0	5	5	5	5	5
2	23	4	NA	3918	0	30	NA	NA	NA	NA	1, 7	NA	NA	3	3	2	19	19	4	0	0	0	1	0	NA	8	NA	300	0	2	1 km	3, 5	NA	NA	0	1	1, 7	NA	NA	NA	NA	NA	0	0	5	1	5	5	5
1	13	11	NA	4846	0	30	NA	NA	NA	NA	1	NA	NA	1	3	2	99	99	3	0	0	0	1	1	1	NA	NA	300	0	2	ne sait pas	2	NA	NA	1	1	1	NA	NA	6	NA	NA	1	0	5	5	5	5	5
1	11	16	NA	5874	0	30	NA	NA	NA	NA	2	NA	NA	2	3	NA	17	19	3	0	0	1	1	1	1	8	NA	500	0	2	NA	NA	NA	NA	NA	NA	NA	NA	NA	6, 88	NA	NA	1	0	5	1	5	5	5
3	33	3	NA	6072	0	30	NA	NA	NA	NA	2	NA	NA	0	2	NA	NA	14	5	0	0	0	1	1	2	NA	NA	500	1	2	1 km	4	NA	NA	1	1	2	NA	NA	4	NA	NA	1	0	5	5	5	5	5
2	21	17	NA	6313	0	30	NA	NA	NA	NA	1	NA	NA	1	2	1	20	20	2	0	1	0	1	0	1	8	NA	500	0	2	2 km	3, 5	NA	NA	0	1	1, 6	NA	NA	4	NA	NA	1	0	NA	5	5	5	4
1	13	9	NA	2646	0	30	NA	NA	NA	NA	1	NA	NA	1	2	NA	17	20	4	0	0	0	1	1	NA	8	NA	300	0	4	1 km	4	NA	NA	1	1	1	NA	NA	6	NA	NA	1	0	5	5	5	5	5
3	31	9	NA	1366	0	30	NA	NA	NA	NA	2	NA	NA	0	2	NA	NA	12	5	0	0	0	1	1	4	NA	NA	500	1	7	2 km	4	NA	NA	1	1	2	NA	NA	4	NA	NA	1	0	5	5	4	4	4
3	32	11	NA	3926	0	30	NA	NA	NA	NA	2, 6, 7	NA	NA	2	2	NA	18	19	3	0	0	1	1	1	2	NA	NA	500	0	7	1/2 km	4	NA	NA	1	1	2	NA	NA	88	9	NA	1	0	5	5	5	5	5
2	22	99	NA	4507	0	30	NA	NA	NA	NA	1, 7	NA	NA	2	3	3	16	16	3	0	0	0	1	0	1	8	NA	600	NA	7	1 km	3, 4	NA	NA	0, 1	1	1, 6, 7	NA	NA	2	NA	NA	1	0	2	3	5	5	5
3	32	20	NA	5636	0	30	NA	NA	NA	NA	2, 6	NA	NA	2	2	NA	18	NA	2	0	0	0	1	0	1	NA	NA	500, 1000	0	7	1/2 km	4	NA	NA	1	1	2	NA	NA	6	NA	NA	1	0	4	5	4	5	5
2	22	2	NA	5840	1	30	NA	NA	NA	NA	1, 7	NA	NA	0	1	NA	NA	NA	NA	0	0	NA	1	0	1	NA	NA	200	1	7	pas tres loin	4	NA	NA	1	1	7	NA	NA	7	NA	NA	1	0	5	99	4	5	3
3	32	7	NA	9386	0	30	NA	NA	NA	NA	2, 6	NA	NA	0	3	2	15	14	1	0	1	0	1	1	2	NA	NA	500	0	7	1 km	4	NA	NA	1	1	2	NA	NA	6	NA	NA	1	1	4	4	5	5	4
3	32	8	NA	1895	1	30	NA	NA	NA	NA	2, 4, 7	NA	NA	5	2	NA	20	NA	NA	2	0	NA	1	0	1	NA	NA	500	0	8	1km	4, 5	NA	NA	1	1	2, 7	NA	NA	7	NA	NA	1	0	5	5	5	5	5
1	11	9	NA	7083	0	30	NA	NA	NA	NA	2	NA	NA	2	3	2	20	25	2	0	0	1	1	1	1	NA	NA	500	0	5, 2	1 km	5	NA	NA	0, 1	1	6	NA	NA	6	NA	NA	0	1	4	5	5	5	5
2	23	3	NA	3832	1	30	NA	NA	NA	NA	1, 2, 6, 7	NA	NA	5	2	NA	17	NA	NA	0	0	NA	0	0	1	NA	NA	500	0	7, 8, 9,	200m	1, 4	NA	NA	1	1	7	NA	NA	7	NA	NA	1	0	5	4	5	5	5
[truncated: 57 more columns]
