# Supplementary material for: Role of gender in perspectives of discrimination, stigma, and attitudes relative to cervical cancer in rural Sénégal
Source: PLoS One. 2020 Apr 28;15(4):e0232291. doi: 10.1371/journal.pone.0232291 (PMC7188246; doi:10.1371/journal.pone.0232291)
Supplement: S2 File — (RMD) [file pone.0232291.s003.RMD]

---
title: "2019.11.21_18Q04_K01"
author: "JAD"
date: "8/31/2019"
output:
  pdf_document: default
  word_document: default
  html_document: default
classoption: landscape
---

#PREPARE
Prepare RStudio and the data

##Load Libraries
```{r, tidy=TRUE, tidy.opts=list(width.cutoff=60)}
###
# Load the libraries needed for this session.
library(tidyverse)
library(here)
library(dplyr)
library(readr)
library(naniar) #Replace with NA
library(arsenal)
library(coin)
library(knitr)
opts_chunk$set(tidy.opts=list(width.cutoff=60),tidy=TRUE)

```

##Load the Data
```{r, tidy=TRUE, tidy.opts=list(width.cutoff=60)}
###
Q1804dta <- read_csv(here("Data", "18Q04 K01 1234Data Comb.csv"))

```

#DATA CLEANING

##Omit all N/A
```{r, tidy=TRUE, tidy.opts=list(width.cutoff=60)}
Q1804dta <- Q1804dta %>% 
 replace_with_na_all(condition = ~.x == 99) %>% #Must load library (naniar)
 replace_with_na_all(condition = ~.x == 88)

#na.omit(Q1804dta)
```

##Combine columns of categorical data to make multi-select questions complete

Combine SDLangPref and SDLangPrefOthr into new variable SDLangPrefAll and tally.
Create a new variable with the combined categorical data from two columns that are each multichoice
Use the function to tally the categorical data 
Call the function with the new variable.
https://stackoverflow.com/questions/49913014/r-mutate-working-with-paste0
https://stackoverflow.cbom/questions/45696738/tallying-multiple-choice-entries-in-a-single-column-in-a-r-dataframe-programmati 

Combine 2 Columns of Categorical Data. This incorporates the qualitative responses that were quantified into the existing quantified response list.

```{r, tidy=TRUE, tidy.opts=list(width.cutoff=60)}
# SDz_LangPrefAll MUTATE COMBINE
# Populates SDz_LangPrefAll with combined Categorical Data of SDz_LangPref & SDz_LangPrefOthr
Q1804dta <- Q1804dta %>%
  mutate(SDz_LangPrefAll=paste(SDz_LangPref, SDz_LangPrefOthr)) %>%
  select(-c(SDz_LangPref, SDz_LangPrefOthr))

# Populates BAF_CarePayAll with combined Categorical Data of BAF_CarePay & BAF_CarePayOthr
Q1804dta <- Q1804dta %>%
  mutate(BAF_CarePayAll=paste(BAF_CarePay, BAF_CarePayOthr)) %>%
  select(-c(BAF_CarePay, BAF_CarePayOthr))

# Populates HSz_ProvTypAll with combined Categorical Data of HSz_ProvTyp & HSz_ProvTypOthr
Q1804dta <- Q1804dta %>%
  mutate(HSz_ProvTypAll=paste(HSz_ProvTyp, HSz_ProvTypOthr)) %>%
  select(-c(HSz_ProvTyp, HSz_ProvTypOthr))

# Populates HSz_ServLangAll with combined Categorical Data of HSz_ServLang & HSz_ServLangOthr
Q1804dta <- Q1804dta %>%
  mutate(HSz_ServLangAll=paste(HSz_ServLang, HSz_ServLangOthr)) %>%
  select(-c(HSz_ServLang, HSz_ServLangOthr))

# Populates HSz_LangInterpAll with combined Categorical Data of HSz_LangInterp & HSz_LangInterpOthr
Q1804dta <- Q1804dta %>%
  mutate(HSz_LangInterpAll=paste(HSz_LangInterp, HSz_LangInterpOthr)) %>%
  select(-c(HSz_LangInterp, HSz_LangInterpOthr))

# Populates DSz_BsisAll with combined Categorical Data of DSz_Bsis & DSz_BsisOthr
Q1804dta <- Q1804dta %>%
  mutate(DSz_BsisAll=paste(DSz_Bsis, DSz_BsisOthr)) %>%
  select(-c(DSz_Bsis, DSz_BsisOthr))

# Populates EXz_ScrnWhyAll with combined Categorical Data of EXz_ScrnWhy & EXz_ScrnWhyOthr
Q1804dta <- Q1804dta %>%
  mutate(EXz_ScrnWhyAll=paste(EXz_ScrnWhy, EXz_ScrnWhyOthr)) %>%
  select(-c(EXz_ScrnWhy, EXz_ScrnWhyOthr))

# Populates GNz_WHCDecisAll with combined Categorical Data of GNz_WHCDecis & GNz_WHCDecisOthr
Q1804dta <- Q1804dta %>%
  mutate(GNz_WHCDecisAll=paste(GNz_WHCDecis, GNz_WHCDecisOthr)) %>%
  select(-c(GNz_WHCDecis, GNz_WHCDecisOthr))


```

##Create a new table for each multi-select variable.
Use separate_rows to pull out each response
Use pivot_wider to expand the table so that each variable has its own column. 
These will be combined with the master dataset subsequently.

```{r, tidy=TRUE, tidy.opts=list(width.cutoff=60)}
LangPref <- Q1804dta %>% 
  select(ADz_PartcNum, SDz_LangPrefAll) %>% 
  separate_rows(SDz_LangPrefAll) %>% 
  mutate(LangPref_Checked = TRUE) %>% 
  mutate(SDz_LangPrefAll = case_when(SDz_LangPrefAll == 1 ~ 'SDz_LangPrefAll_01', SDz_LangPrefAll == 2 ~ 'SDz_LangPrefAll_02', SDz_LangPrefAll == 3 ~ 'SDz_LangPrefAll_03', SDz_LangPrefAll == 4 ~ 'SDz_LangPrefAll_04', SDz_LangPrefAll == 5 ~ 'SDz_LangPrefAll_05', SDz_LangPrefAll == 6 ~ 'SDz_LangPrefAll_06', SDz_LangPrefAll == 7 ~ 'SDz_LangPrefAll_07', SDz_LangPrefAll == 8 ~ 'SDz_LangPrefAll_08', SDz_LangPrefAll == 9 ~ 'SDz_LangPrefAll_09', SDz_LangPrefAll == 10 ~ 'SDz_LangPrefAll_10', SDz_LangPrefAll == 11 ~ 'SDz_LangPrefAll_11', SDz_LangPrefAll == 12 ~ 'SDz_LangPrefAll_12', SDz_LangPrefAll == 13 ~ 'SDz_LangPrefAll_13', SDz_LangPrefAll == 14 ~ 'SDz_LangPrefAll_14', SDz_LangPrefAll == 15 ~ 'SDz_LangPrefAll_15', SDz_LangPrefAll == 16 ~ 'SDz_LangPrefAll_16', SDz_LangPrefAll == 17 ~ 'SDz_LangPrefAll_17', SDz_LangPrefAll == 18 ~ 'SDz_LangPrefAll_18', SDz_LangPrefAll == 19 ~ 'SDz_LangPrefAll_19', SDz_LangPrefAll == 20 ~ 'SDz_LangPrefAll_20')) %>% 
  pivot_wider(id_cols = ADz_PartcNum, names_from = SDz_LangPrefAll, values_from = LangPref_Checked, values_fill = list(LangPref_Checked = FALSE) ) %>% 
  select(-c("NA"))
```

```{r, tidy=TRUE, tidy.opts=list(width.cutoff=60)}
ServLang <- Q1804dta %>% 
  select(ADz_PartcNum, HSz_ServLangAll) %>% 
  separate_rows(HSz_ServLangAll) %>% 
  mutate(ServLang_Checked = TRUE) %>% 
  mutate(HSz_ServLangAll = case_when(HSz_ServLangAll == 1 ~ 'HSz_ServLangAll_01', HSz_ServLangAll == 2 ~ 'HSz_ServLangAll_02', HSz_ServLangAll == 3 ~ 'HSz_ServLangAll_03', HSz_ServLangAll == 4 ~ 'HSz_ServLangAll_04', HSz_ServLangAll == 5 ~ 'HSz_ServLangAll_05', HSz_ServLangAll == 6 ~ 'HSz_ServLangAll_06', HSz_ServLangAll == 7 ~ 'HSz_ServLangAll_07', HSz_ServLangAll == 8 ~ 'HSz_ServLangAll_08', HSz_ServLangAll == 9 ~ 'HSz_ServLangAll_09', HSz_ServLangAll == 10 ~ 'HSz_ServLangAll_10', HSz_ServLangAll == 11 ~ 'HSz_ServLangAll_11', HSz_ServLangAll == 12 ~ 'HSz_ServLangAll_12', HSz_ServLangAll == 13 ~ 'HSz_ServLangAll_13', HSz_ServLangAll == 14 ~ 'HSz_ServLangAll_14', HSz_ServLangAll == 15 ~ 'HSz_ServLangAll_15', HSz_ServLangAll == 16 ~ 'HSz_ServLangAll_16', HSz_ServLangAll == 17 ~ 'HSz_ServLangAll_17', HSz_ServLangAll == 18 ~ 'HSz_ServLangAll_18', HSz_ServLangAll == 19 ~ 'HSz_ServLangAll_19', HSz_ServLangAll == 20 ~ 'HSz_ServLangAll_20', HSz_ServLangAll == 88 ~ '88')) %>%  
  na.omit() %>% 
  pivot_wider(id_cols = ADz_PartcNum, names_from = HSz_ServLangAll, values_from = ServLang_Checked, values_fill = list(ServLang_Checked = FALSE)) %>% 
    select(-c("88"))

```

```{r, tidy=TRUE, tidy.opts=list(width.cutoff=60)}
LangInterp <- Q1804dta %>% 
  select(ADz_PartcNum, HSz_LangInterpAll) %>% 
  separate_rows(HSz_LangInterpAll) %>% 
  mutate(LangInterp_Checked = TRUE) %>% 
 mutate(HSz_LangInterpAll = case_when(HSz_LangInterpAll == 1 ~ 'HSz_LangInterpAll_01', HSz_LangInterpAll == 2 ~ 'HSz_LangInterpAll_02', HSz_LangInterpAll == 3 ~ 'HSz_LangInterpAll_03', HSz_LangInterpAll == 4 ~ 'HSz_LangInterpAll_04', HSz_LangInterpAll == 5 ~ 'HSz_LangInterpAll_05', HSz_LangInterpAll == 6 ~ 'HSz_LangInterpAll_06', HSz_LangInterpAll == 7 ~ 'HSz_LangInterpAll_07', HSz_LangInterpAll == 8 ~ 'HSz_LangInterpAll_08', HSz_LangInterpAll == 9 ~ 'HSz_LangInterpAll_09', HSz_LangInterpAll == 10 ~ 'HSz_LangInterpAll_10', HSz_LangInterpAll == 11 ~ 'HSz_LangInterpAll_11', HSz_LangInterpAll == 12 ~ 'HSz_LangInterpAll_12', HSz_LangInterpAll == 13 ~ 'HSz_LangInterpAll_13', HSz_LangInterpAll == 14 ~ 'HSz_LangInterpAll_14', HSz_LangInterpAll == 15 ~ 'HSz_LangInterpAll_15', HSz_LangInterpAll == 16 ~ 'HSz_LangInterpAll_16', HSz_LangInterpAll == 17 ~ 'HSz_LangInterpAll_17', HSz_LangInterpAll == 18 ~ 'HSz_LangInterpAll_18', HSz_LangInterpAll == 19 ~ 'HSz_LangInterpAll_19', HSz_LangInterpAll == 20 ~ 'HSz_LangInterpAll_20', HSz_LangInterpAll == 88 ~ '88', HSz_LangInterpAll == 99 ~ '99')) %>%   
    na.omit() %>% 
  pivot_wider(id_cols = ADz_PartcNum, names_from = HSz_LangInterpAll, values_from = LangInterp_Checked, values_fill = list(LangInterp_Checked = FALSE)) %>% 
  select(-c("88"))


```

```{r, tidy=TRUE, tidy.opts=list(width.cutoff=60)}
CarePay <- Q1804dta %>% 
  select(ADz_PartcNum, BAF_CarePayAll) %>% 
  separate_rows(BAF_CarePayAll) %>% 
  mutate(CarePay_Checked = TRUE) %>% 
 mutate(BAF_CarePayAll = case_when(BAF_CarePayAll == 1 ~ 'BAF_CarePayAll_01', BAF_CarePayAll == 2 ~ 'BAF_CarePayAll_02', BAF_CarePayAll == 3 ~ 'BAF_CarePayAll_03', BAF_CarePayAll == 4 ~ 'BAF_CarePayAll_04', BAF_CarePayAll == 5 ~ 'BAF_CarePayAll_05', BAF_CarePayAll == 6 ~ 'BAF_CarePayAll_06', BAF_CarePayAll == 7 ~ 'BAF_CarePayAll_07', BAF_CarePayAll == 8 ~ 'BAF_CarePayAll_08', BAF_CarePayAll == 9 ~ 'BAF_CarePayAll_09', BAF_CarePayAll == 10 ~ 'BAF_CarePayAll_10', BAF_CarePayAll == 11 ~ 'BAF_CarePayAll_11', BAF_CarePayAll == 12 ~ 'BAF_CarePayAll_12', BAF_CarePayAll == 13 ~ 'BAF_CarePayAll_13', BAF_CarePayAll == 14 ~ 'BAF_CarePayAll_14', BAF_CarePayAll == 15 ~ 'BAF_CarePayAll_15', BAF_CarePayAll == 16 ~ 'BAF_CarePayAll_16', BAF_CarePayAll == 17 ~ 'BAF_CarePayAll_17', BAF_CarePayAll == 18 ~ 'BAF_CarePayAll_18', BAF_CarePayAll == 19 ~ 'BAF_CarePayAll_19', BAF_CarePayAll == 20 ~ 'BAF_CarePayAll_20', BAF_CarePayAll == 88 ~ '88')) %>%  
    na.omit() %>% 
  pivot_wider(id_cols = ADz_PartcNum, names_from = BAF_CarePayAll, values_from = CarePay_Checked, values_fill = list(CarePay_Checked = FALSE)) %>% 
  select(-c("88"))


```

```{r, tidy=TRUE, tidy.opts=list(width.cutoff=60)}
ProvTyp <- Q1804dta %>% 
  select(ADz_PartcNum, HSz_ProvTypAll) %>% 
  separate_rows(HSz_ProvTypAll) %>% 
  mutate(ProvTyp_Checked = TRUE) %>% 
  mutate(HSz_ProvTypAll = case_when(HSz_ProvTypAll == 1 ~ 'HSz_ProvTypAll_01', HSz_ProvTypAll == 2 ~ 'HSz_ProvTypAll_02', HSz_ProvTypAll == 3 ~ 'HSz_ProvTypAll_03', HSz_ProvTypAll == 4 ~ 'HSz_ProvTypAll_04', HSz_ProvTypAll == 5 ~ 'HSz_ProvTypAll_05', HSz_ProvTypAll == 6 ~ 'HSz_ProvTypAll_06', HSz_ProvTypAll == 7 ~ 'HSz_ProvTypAll_07', HSz_ProvTypAll == 8 ~ 'HSz_ProvTypAll_08', HSz_ProvTypAll == 9 ~ 'HSz_ProvTypAll_09', HSz_ProvTypAll == 10 ~ 'HSz_ProvTypAll_10', HSz_ProvTypAll == 11 ~ 'HSz_ProvTypAll_11', HSz_ProvTypAll == 12 ~ 'HSz_ProvTypAll_12', HSz_ProvTypAll == 13 ~ 'HSz_ProvTypAll_13', HSz_ProvTypAll == 14 ~ 'HSz_ProvTypAll_14', HSz_ProvTypAll == 15 ~ 'HSz_ProvTypAll_15', HSz_ProvTypAll == 16 ~ 'HSz_ProvTypAll_16', HSz_ProvTypAll == 17 ~ 'HSz_ProvTypAll_17', HSz_ProvTypAll == 18 ~ 'HSz_ProvTypAll_18', HSz_ProvTypAll == 19 ~ 'HSz_ProvTypAll_19', HSz_ProvTypAll == 20 ~ 'HSz_ProvTypAll_20')) %>%    
   na.omit() %>% 
  pivot_wider(id_cols = ADz_PartcNum, names_from = HSz_ProvTypAll, values_from = ProvTyp_Checked, values_fill = list(ProvTyp_Checked = FALSE))


```

```{r, tidy=TRUE, tidy.opts=list(width.cutoff=60)}
Bsis <- Q1804dta %>% 
  select(ADz_PartcNum, DSz_BsisAll) %>% 
  separate_rows(DSz_BsisAll) %>% 
  mutate(Bsis_Checked = TRUE) %>% 
  mutate(DSz_BsisAll = case_when(DSz_BsisAll == 1 ~ 'DSz_BsisAll_01', DSz_BsisAll == 2 ~ 'DSz_BsisAll_02', DSz_BsisAll == 3 ~ 'DSz_BsisAll_03', DSz_BsisAll == 4 ~ 'DSz_BsisAll_04', DSz_BsisAll == 5 ~ 'DSz_BsisAll_05', DSz_BsisAll == 6 ~ 'DSz_BsisAll_06', DSz_BsisAll == 7 ~ 'DSz_BsisAll_07', DSz_BsisAll == 8 ~ 'DSz_BsisAll_08', DSz_BsisAll == 9 ~ 'DSz_BsisAll_09', DSz_BsisAll == 10 ~ 'DSz_BsisAll_10', DSz_BsisAll == 11 ~ 'DSz_BsisAll_11', DSz_BsisAll == 12 ~ 'DSz_BsisAll_12', DSz_BsisAll == 13 ~ 'DSz_BsisAll_13', DSz_BsisAll == 14 ~ 'DSz_BsisAll_14', DSz_BsisAll == 15 ~ 'DSz_BsisAll_15', DSz_BsisAll == 16 ~ 'DSz_BsisAll_16', DSz_BsisAll == 17 ~ 'DSz_BsisAll_17', DSz_BsisAll == 18 ~ 'DSz_BsisAll_18', DSz_BsisAll == 19 ~ 'DSz_BsisAll_19', DSz_BsisAll == 20 ~ 'DSz_BsisAll_20', DSz_BsisAll == 88 ~ '88', DSz_BsisAll == 99 ~ '99')) %>%  
  na.omit() %>% 
    pivot_wider(id_cols = ADz_PartcNum, names_from = DSz_BsisAll, values_from = Bsis_Checked, values_fill = list(Bsis_Checked = FALSE)) %>%   select(-c("88"))


```

```{r, tidy=TRUE, tidy.opts=list(width.cutoff=60)}
ScrnWhy <- Q1804dta %>% 
  select(ADz_PartcNum, EXz_ScrnWhyAll) %>% 
  separate_rows(EXz_ScrnWhyAll) %>% 
  mutate(ScrnWhy_Checked = TRUE) %>% 
  mutate(EXz_ScrnWhyAll = case_when(EXz_ScrnWhyAll == 1 ~ 'EXz_ScrnWhyAll_01', EXz_ScrnWhyAll == 2 ~ 'EXz_ScrnWhyAll_02', EXz_ScrnWhyAll == 3 ~ 'EXz_ScrnWhyAll_03', EXz_ScrnWhyAll == 4 ~ 'EXz_ScrnWhyAll_04', EXz_ScrnWhyAll == 5 ~ 'EXz_ScrnWhyAll_05', EXz_ScrnWhyAll == 6 ~ 'EXz_ScrnWhyAll_06', EXz_ScrnWhyAll == 7 ~ 'EXz_ScrnWhyAll_07', EXz_ScrnWhyAll == 8 ~ 'EXz_ScrnWhyAll_08', EXz_ScrnWhyAll == 9 ~ 'EXz_ScrnWhyAll_09', EXz_ScrnWhyAll == 10 ~ 'EXz_ScrnWhyAll_10', EXz_ScrnWhyAll == 11 ~ 'EXz_ScrnWhyAll_11', EXz_ScrnWhyAll == 12 ~ 'EXz_ScrnWhyAll_12', EXz_ScrnWhyAll == 13 ~ 'EXz_ScrnWhyAll_13', EXz_ScrnWhyAll == 14 ~ 'EXz_ScrnWhyAll_14', EXz_ScrnWhyAll == 15 ~ 'EXz_ScrnWhyAll_15', EXz_ScrnWhyAll == 16 ~ 'EXz_ScrnWhyAll_16', EXz_ScrnWhyAll == 17 ~ 'EXz_ScrnWhyAll_17', EXz_ScrnWhyAll == 18 ~ 'EXz_ScrnWhyAll_18', EXz_ScrnWhyAll == 19 ~ 'EXz_ScrnWhyAll_19', EXz_ScrnWhyAll == 20 ~ 'EXz_ScrnWhyAll_20')) %>%    
    na.omit() %>% 
  pivot_wider(id_cols = ADz_PartcNum, names_from = EXz_ScrnWhyAll, values_from = ScrnWhy_Checked, values_fill = list(ScrnWhy_Checked = FALSE))


```

```{r, tidy=TRUE, tidy.opts=list(width.cutoff=60)}
WHCDecis <- Q1804dta %>% 
  select(ADz_PartcNum, GNz_WHCDecisAll) %>% 
  separate_rows(GNz_WHCDecisAll) %>% 
  mutate(WHCDecis_Checked = TRUE) %>% 
  mutate(GNz_WHCDecisAll = case_when(GNz_WHCDecisAll == 1 ~ 'GNz_WHCDecisAll_01', GNz_WHCDecisAll == 2 ~ 'GNz_WHCDecisAll_02', GNz_WHCDecisAll == 3 ~ 'GNz_WHCDecisAll_03', GNz_WHCDecisAll == 4 ~ 'GNz_WHCDecisAll_04', GNz_WHCDecisAll == 5 ~ 'GNz_WHCDecisAll_05', GNz_WHCDecisAll == 6 ~ 'GNz_WHCDecisAll_06', GNz_WHCDecisAll == 7 ~ 'GNz_WHCDecisAll_07', GNz_WHCDecisAll == 8 ~ 'GNz_WHCDecisAll_08', GNz_WHCDecisAll == 9 ~ 'GNz_WHCDecisAll_09', GNz_WHCDecisAll == 10 ~ 'GNz_WHCDecisAll_10', GNz_WHCDecisAll == 11 ~ 'GNz_WHCDecisAll_11', GNz_WHCDecisAll == 12 ~ 'GNz_WHCDecisAll_12', GNz_WHCDecisAll == 13 ~ 'GNz_WHCDecisAll_13', GNz_WHCDecisAll == 14 ~ 'GNz_WHCDecisAll_14', GNz_WHCDecisAll == 15 ~ 'GNz_WHCDecisAll_15', GNz_WHCDecisAll == 16 ~ 'GNz_WHCDecisAll_16', GNz_WHCDecisAll == 17 ~ 'GNz_WHCDecisAll_17', GNz_WHCDecisAll == 18 ~ 'GNz_WHCDecisAll_18', GNz_WHCDecisAll == 19 ~ 'GNz_WHCDecisAll_19', GNz_WHCDecisAll == 20 ~ 'GNz_WHCDecisAll_20', GNz_WHCDecisAll == 88 ~ '88', GNz_WHCDecisAll == 99 ~ '99')) %>%  
  na.omit() %>% 
  pivot_wider(id_cols = ADz_PartcNum, names_from = GNz_WHCDecisAll, values_from = WHCDecis_Checked, values_fill = list(WHCDecis_Checked = FALSE))

```

```{r, tidy=TRUE, tidy.opts=list(width.cutoff=60)}
DecTrust <- Q1804dta %>% 
  select(ADz_PartcNum, HSz_DecTrust) %>% 
  separate_rows(HSz_DecTrust) %>% 
  mutate(DecTrust_Checked = TRUE) %>% 
  mutate(HSz_DecTrust = case_when(HSz_DecTrust == 1 ~ 'HSz_DecTrust_01', HSz_DecTrust == 2 ~ 'HSz_DecTrust_02', HSz_DecTrust == 3 ~ 'HSz_DecTrust_03', HSz_DecTrust == 4 ~ 'HSz_DecTrust_04', HSz_DecTrust == 5 ~ 'HSz_DecTrust_05', HSz_DecTrust == 6 ~ 'HSz_DecTrust_06', HSz_DecTrust == 7 ~ 'HSz_DecTrust_07', HSz_DecTrust == 8 ~ 'HSz_DecTrust_08', HSz_DecTrust == 9 ~ 'HSz_DecTrust_09', HSz_DecTrust == 10 ~ 'HSz_DecTrust_10', HSz_DecTrust == 11 ~ 'HSz_DecTrust_11', HSz_DecTrust == 12 ~ 'HSz_DecTrust_12', HSz_DecTrust == 13 ~ 'HSz_DecTrust_13', HSz_DecTrust == 14 ~ 'HSz_DecTrust_14', HSz_DecTrust == 15 ~ 'HSz_DecTrust_15', HSz_DecTrust == 16 ~ 'HSz_DecTrust_16', HSz_DecTrust == 17 ~ 'HSz_DecTrust_17', HSz_DecTrust == 18 ~ 'HSz_DecTrust_18', HSz_DecTrust == 19 ~ 'HSz_DecTrust_19', HSz_DecTrust == 20 ~ 'HSz_DecTrust_20')) %>%    
  pivot_wider(id_cols = ADz_PartcNum, names_from = HSz_DecTrust, values_from = DecTrust_Checked, values_fill = list(DecTrust_Checked = FALSE)) 


```

```{r, tidy=TRUE, tidy.opts=list(width.cutoff=60)}
InfluenceWho <- Q1804dta %>% 
  select(ADz_PartcNum, OPz_InfluenceWho) %>% 
  separate_rows(OPz_InfluenceWho) %>% 
  mutate(InfluenceWho_Checked = TRUE) %>% 
 mutate(OPz_InfluenceWho = case_when(OPz_InfluenceWho == 1 ~ 'OPz_InfluenceWho_01', OPz_InfluenceWho == 2 ~ 'OPz_InfluenceWho_02', OPz_InfluenceWho == 3 ~ 'OPz_InfluenceWho_03', OPz_InfluenceWho == 4 ~ 'OPz_InfluenceWho_04', OPz_InfluenceWho == 5 ~ 'OPz_InfluenceWho_05', OPz_InfluenceWho == 6 ~ 'OPz_InfluenceWho_06', OPz_InfluenceWho == 7 ~ 'OPz_InfluenceWho_07', OPz_InfluenceWho == 8 ~ 'OPz_InfluenceWho_08', OPz_InfluenceWho == 9 ~ 'OPz_InfluenceWho_09', OPz_InfluenceWho == 10 ~ 'OPz_InfluenceWho_10', OPz_InfluenceWho == 11 ~ 'OPz_InfluenceWho_11', OPz_InfluenceWho == 12 ~ 'OPz_InfluenceWho_12', OPz_InfluenceWho == 13 ~ 'OPz_InfluenceWho_13', OPz_InfluenceWho == 14 ~ 'OPz_InfluenceWho_14', OPz_InfluenceWho == 15 ~ 'OPz_InfluenceWho_15', OPz_InfluenceWho == 16 ~ 'OPz_InfluenceWho_16', OPz_InfluenceWho == 17 ~ 'OPz_InfluenceWho_17', OPz_InfluenceWho == 18 ~ 'OPz_InfluenceWho_18', OPz_InfluenceWho == 19 ~ 'OPz_InfluenceWho_19', OPz_InfluenceWho == 20 ~ 'OPz_InfluenceWho_20')) %>%  
   pivot_wider(id_cols = ADz_PartcNum, names_from = OPz_InfluenceWho, values_from = InfluenceWho_Checked, values_fill = list(InfluenceWho_Checked = FALSE)) %>% 
  select(-c("NA"))


```

```{r, tidy=TRUE, tidy.opts=list(width.cutoff=60)}
NoScrnRsn <- Q1804dta %>% 
  select(ADz_PartcNum, EXz_NoScrnRsn) %>% 
  separate_rows(EXz_NoScrnRsn) %>% 
  mutate(NoScrnRsn_Checked = TRUE) %>% 
  mutate(EXz_NoScrnRsn = case_when(EXz_NoScrnRsn == 1 ~ 'EXz_NoScrnRsn_01', EXz_NoScrnRsn == 2 ~ 'EXz_NoScrnRsn_02', EXz_NoScrnRsn == 3 ~ 'EXz_NoScrnRsn_03', EXz_NoScrnRsn == 4 ~ 'EXz_NoScrnRsn_04', EXz_NoScrnRsn == 5 ~ 'EXz_NoScrnRsn_05', EXz_NoScrnRsn == 6 ~ 'EXz_NoScrnRsn_06', EXz_NoScrnRsn == 7 ~ 'EXz_NoScrnRsn_07', EXz_NoScrnRsn == 8 ~ 'EXz_NoScrnRsn_08', EXz_NoScrnRsn == 9 ~ 'EXz_NoScrnRsn_09', EXz_NoScrnRsn == 10 ~ 'EXz_NoScrnRsn_10', EXz_NoScrnRsn == 11 ~ 'EXz_NoScrnRsn_11', EXz_NoScrnRsn == 12 ~ 'EXz_NoScrnRsn_12', EXz_NoScrnRsn == 13 ~ 'EXz_NoScrnRsn_13', EXz_NoScrnRsn == 14 ~ 'EXz_NoScrnRsn_14', EXz_NoScrnRsn == 15 ~ 'EXz_NoScrnRsn_15', EXz_NoScrnRsn == 16 ~ 'EXz_NoScrnRsn_16', EXz_NoScrnRsn == 17 ~ 'EXz_NoScrnRsn_17', EXz_NoScrnRsn == 18 ~ 'EXz_NoScrnRsn_18', EXz_NoScrnRsn == 19 ~ 'EXz_NoScrnRsn_19', EXz_NoScrnRsn == 20 ~ 'EXz_NoScrnRsn_20', EXz_NoScrnRsn == NA ~ 'NA')) %>%  
    pivot_wider(id_cols = ADz_PartcNum, names_from = EXz_NoScrnRsn, values_from = NoScrnRsn_Checked, values_fill = list(NoScrnRsn_Checked = FALSE)) %>% 
  select(-c("NA"))


```

```{r, tidy=TRUE, tidy.opts=list(width.cutoff=60)}
TreatNOWhy <- Q1804dta %>% 
  select(ADz_PartcNum, EXz_TreatNOWhy) %>% 
  separate_rows(EXz_TreatNOWhy) %>% 
  mutate(TreatNOWhy_Checked = TRUE) %>% 
 mutate(EXz_TreatNOWhy = case_when(EXz_TreatNOWhy == 1 ~ 'EXz_TreatNOWhy_01', EXz_TreatNOWhy == 2 ~ 'EXz_TreatNOWhy_02', EXz_TreatNOWhy == 3 ~ 'EXz_TreatNOWhy_03', EXz_TreatNOWhy == 4 ~ 'EXz_TreatNOWhy_04', EXz_TreatNOWhy == 5 ~ 'EXz_TreatNOWhy_05', EXz_TreatNOWhy == 6 ~ 'EXz_TreatNOWhy_06', EXz_TreatNOWhy == 7 ~ 'EXz_TreatNOWhy_07', EXz_TreatNOWhy == 8 ~ 'EXz_TreatNOWhy_08', EXz_TreatNOWhy == 9 ~ 'EXz_TreatNOWhy_09', EXz_TreatNOWhy == 10 ~ 'EXz_TreatNOWhy_10', EXz_TreatNOWhy == 11 ~ 'EXz_TreatNOWhy_11', EXz_TreatNOWhy == 12 ~ 'EXz_TreatNOWhy_12', EXz_TreatNOWhy == 13 ~ 'EXz_TreatNOWhy_13', EXz_TreatNOWhy == 14 ~ 'EXz_TreatNOWhy_14', EXz_TreatNOWhy == 15 ~ 'EXz_TreatNOWhy_15', EXz_TreatNOWhy == 16 ~ 'EXz_TreatNOWhy_16', EXz_TreatNOWhy == 17 ~ 'EXz_TreatNOWhy_17', EXz_TreatNOWhy == 18 ~ 'EXz_TreatNOWhy_18', EXz_TreatNOWhy == 19 ~ 'EXz_TreatNOWhy_19', EXz_TreatNOWhy == 20 ~ 'EXz_TreatNOWhy_20')) %>%    
  pivot_wider(id_cols = ADz_PartcNum, names_from = EXz_TreatNOWhy, values_from = TreatNOWhy_Checked, values_fill = list(TreatNOWhy_Checked = FALSE)) %>% 
  select(-c("NA"))


```


##Combine all expanded multi-select questions into the master dataset

```{r, tidy=TRUE, tidy.opts=list(width.cutoff=60)}
Q1804dta_MSJoin <- Q1804dta
Q1804dta_MSJoin <- left_join(Q1804dta_MSJoin, LangPref, by = "ADz_PartcNum")
Q1804dta_MSJoin <- left_join(Q1804dta_MSJoin, ServLang, by = "ADz_PartcNum")
Q1804dta_MSJoin <- left_join(Q1804dta_MSJoin, LangInterp, by = "ADz_PartcNum")
Q1804dta_MSJoin <- left_join(Q1804dta_MSJoin, CarePay, by = "ADz_PartcNum")
Q1804dta_MSJoin <- left_join(Q1804dta_MSJoin, ProvTyp, by = "ADz_PartcNum")
Q1804dta_MSJoin <- left_join(Q1804dta_MSJoin, Bsis, by = "ADz_PartcNum")
Q1804dta_MSJoin <- left_join(Q1804dta_MSJoin, ScrnWhy, by = "ADz_PartcNum")
Q1804dta_MSJoin <- left_join(Q1804dta_MSJoin, WHCDecis, by = "ADz_PartcNum")
Q1804dta_MSJoin <- left_join(Q1804dta_MSJoin, DecTrust, by = "ADz_PartcNum")
Q1804dta_MSJoin <- left_join(Q1804dta_MSJoin, InfluenceWho, by = "ADz_PartcNum")
Q1804dta_MSJoin <- left_join(Q1804dta_MSJoin, NoScrnRsn, by = "ADz_PartcNum")
Q1804dta_MSJoin <- left_join(Q1804dta_MSJoin, TreatNOWhy, by = "ADz_PartcNum")
```

##Rename the factors of the multi-select variables

```{r, tidy=TRUE, tidy.opts=list(width.cutoff=60)}
Q1804dta_MSJoin <- Q1804dta_MSJoin %>% 
  mutate(SDz_LangPrefAll_01 = case_when(SDz_LangPrefAll_01 == TRUE ~ 'Yes', SDz_LangPrefAll_01 == FALSE ~ 'No')) %>% 
  mutate(SDz_LangPrefAll_02 = case_when(SDz_LangPrefAll_02 == TRUE ~ 'Yes', SDz_LangPrefAll_02 == FALSE ~ 'No')) %>%
  mutate(SDz_LangPrefAll_06 = case_when(SDz_LangPrefAll_06 == TRUE ~ 'Yes', SDz_LangPrefAll_06 == FALSE ~ 'No')) %>% 
  mutate(SDz_LangPrefAll_07 = case_when(SDz_LangPrefAll_07 == TRUE ~ 'Yes', SDz_LangPrefAll_07 == FALSE ~ 'No')) %>% 
  mutate(HSz_ServLangAll_01 = case_when(HSz_ServLangAll_01 == TRUE ~ 'Yes', HSz_ServLangAll_01 == FALSE ~ 'No')) %>% 
  mutate(HSz_ServLangAll_02 = case_when(HSz_ServLangAll_02 == TRUE ~ 'Yes', HSz_ServLangAll_02 == FALSE ~ 'No')) %>%
  mutate(HSz_ServLangAll_06 = case_when(HSz_ServLangAll_06 == TRUE ~ 'Yes', HSz_ServLangAll_06 == FALSE ~ 'No')) %>% 
  mutate(HSz_ServLangAll_07 = case_when(HSz_ServLangAll_07 == TRUE ~ 'Yes', HSz_ServLangAll_07 == FALSE ~ 'No')) %>%
  mutate(HSz_LangInterpAll_06 = case_when(HSz_LangInterpAll_06 == TRUE ~ 'Yes', HSz_LangInterpAll_06 == FALSE ~ 'No')) %>% 
  mutate(HSz_LangInterpAll_07 = case_when(HSz_LangInterpAll_07 == TRUE ~ 'No', HSz_LangInterpAll_07 == FALSE ~ 'Yes')) %>% 
  mutate(HSz_LangInterpAll_02 = case_when(HSz_LangInterpAll_02 == TRUE ~ 'Yes', HSz_LangInterpAll_02 == FALSE ~ 'No')) %>% 
  mutate(BAF_CarePayAll_01 = case_when(BAF_CarePayAll_01 == TRUE ~ 'Yes', BAF_CarePayAll_01 == FALSE ~ 'No')) %>%
  mutate(BAF_CarePayAll_08 = case_when(BAF_CarePayAll_08 == TRUE ~ 'Yes', BAF_CarePayAll_08 == FALSE ~ 'No')) %>% 
  mutate(BAF_CarePayAll_02 = case_when(BAF_CarePayAll_02 == TRUE ~ 'Yes', BAF_CarePayAll_02 == FALSE ~ 'No')) %>%
  mutate(BAF_CarePayAll_04 = case_when(BAF_CarePayAll_04 == TRUE ~ 'Yes', BAF_CarePayAll_04 == FALSE ~ 'No')) %>% 
  mutate(BAF_CarePayAll_10 = case_when(BAF_CarePayAll_10 == TRUE ~ 'Yes', BAF_CarePayAll_10 == FALSE ~ 'No')) %>% 
  mutate(BAF_CarePayAll_09 = case_when(BAF_CarePayAll_09 == TRUE ~ 'Yes', BAF_CarePayAll_09 == FALSE ~ 'No')) %>% 
  mutate(GNz_WHCDecisAll_01 = case_when(GNz_WHCDecisAll_01 == TRUE ~ 'Yes', GNz_WHCDecisAll_01 == FALSE ~ 'No')) %>% 
  mutate(GNz_WHCDecisAll_02 = case_when(GNz_WHCDecisAll_02 == TRUE ~ 'Yes', GNz_WHCDecisAll_02 == FALSE ~ 'No')) %>%
  mutate(HSz_DecTrust_02 = case_when(HSz_DecTrust_02 == TRUE ~ 'Yes', HSz_DecTrust_02 == FALSE ~ 'No')) %>% 
  mutate(HSz_DecTrust_07 = case_when(HSz_DecTrust_07 == TRUE ~ 'Yes', HSz_DecTrust_07 == FALSE ~ 'No')) %>%
  mutate(HSz_DecTrust_04 = case_when(HSz_DecTrust_04 == TRUE ~ 'Yes', HSz_DecTrust_04 == FALSE ~ 'No')) %>% 
  mutate(HSz_DecTrust_06 = case_when(HSz_DecTrust_06 == TRUE ~ 'Yes', HSz_DecTrust_06 == FALSE ~ 'No')) %>% 
  mutate(HSz_DecTrust_08 = case_when(HSz_DecTrust_08 == TRUE ~ 'Yes', HSz_DecTrust_08 == FALSE ~ 'No')) %>% 
  mutate(HSz_DecTrust_03 = case_when(HSz_DecTrust_03 == TRUE ~ 'Yes', HSz_DecTrust_03 == FALSE ~ 'No')) %>% 
  mutate(HSz_DecTrust_01 = case_when(HSz_DecTrust_01 == TRUE ~ 'Yes', HSz_DecTrust_01 == FALSE ~ 'No')) %>%
  mutate(OPz_InfluenceWho_04 = case_when(OPz_InfluenceWho_04 == TRUE ~ 'Yes', OPz_InfluenceWho_04 == FALSE ~ 'No')) %>% 
  mutate(OPz_InfluenceWho_01 = case_when(OPz_InfluenceWho_01 == TRUE ~ 'Yes', OPz_InfluenceWho_01 == FALSE ~ 'No')) %>% 
  mutate(OPz_InfluenceWho_02 = case_when(OPz_InfluenceWho_02 == TRUE ~ 'Yes', OPz_InfluenceWho_02 == FALSE ~ 'No')) %>% 
  mutate(OPz_InfluenceWho_09 = case_when(OPz_InfluenceWho_09 == TRUE ~ 'Yes', OPz_InfluenceWho_09 == FALSE ~ 'No')) %>% 
  mutate(OPz_InfluenceWho_06 = case_when(OPz_InfluenceWho_06 == TRUE ~ 'Yes', OPz_InfluenceWho_06 == FALSE ~ 'No'))

```

#Table 1. Demographics by gender
```{r, tidy=TRUE, tidy.opts=list(width.cutoff=60)}
Demographics <- Q1804dta_MSJoin %>% 
  select(SDz_Gender, SDz_Age, SDz_Educatn, SCz_MaritalStat, SDz_LangPrefAll_01, SDz_LangPrefAll_02, SDz_LangPrefAll_06, SDz_LangPrefAll_07, BEz_Screend)  %>% 
     mutate(SDz_Gender = case_when(SDz_Gender == 0 ~ 'Female', SDz_Gender == 1 ~ 'Male')) %>%
     mutate(SDz_Educatn = case_when(SDz_Educatn == 0 ~ '0) None', SDz_Educatn == 1 ~ '1) Quranic School', SDz_Educatn == 2 ~ '2) Primary education', SDz_Educatn == 3 ~ '3) Secondary school through university', SDz_Educatn == 4 ~ '3) Secondary school through university', SDz_Educatn == 5 ~ '3) Secondary school through university',SDz_Educatn == 99~'Do Not Know / Not Sure')) %>%
     mutate(SCz_MaritalStat = case_when(SCz_MaritalStat == 1 ~ '1) Single, divorced, separated, or widowed', SCz_MaritalStat == 2 ~ '2) Married (monogamous household)', SCz_MaritalStat == 3 ~ '3) Married (polygamous household)', SCz_MaritalStat == 4 ~ '4) Living as married / cohabitating', SCz_MaritalStat == 5 ~ '1) Single, divorced, separated, or widowed', SCz_MaritalStat == 6 ~ '1) Single, divorced, separated, or widowed',SCz_MaritalStat == 99~'Do Not Know / Not Sure')) %>%
     mutate(BEz_Screend = case_when(BEz_Screend == 0 ~ '0) Never screened', BEz_Screend == 1 ~ '1) One time only', BEz_Screend == 2 ~ '2) More than one time',BEz_Screend == 99~'Do Not Know / Not Sure'))

TA_DemographicsGen <- tableby(SDz_Gender ~ anova(SDz_Age, "meansd","range") + fe(SDz_Educatn,"countpct") + fe(SCz_MaritalStat,"countpct") + fe(SDz_LangPrefAll_01,"countpct") + fe(SDz_LangPrefAll_02,"countpct") + fe(SDz_LangPrefAll_06,"countpct") + fe(SDz_LangPrefAll_07,"countpct") + fe(BEz_Screend,"countpct"), simulate.p.value=TRUE, data = Demographics)
                                                                           
labels(TA_DemographicsGen) <- c(SDz_Gender = "Gender", SDz_Age = "Age in years", SDz_Educatn = "Education level", SCz_MaritalStat = "Marital status",BEz_Screend = "Screened for cervical cancer", SDz_LangPrefAll_01 = "Malinke speaker", SDz_LangPrefAll_02 = "Pulaar speaker", SDz_LangPrefAll_06 = "Wolof speaker", SDz_LangPrefAll_07 = "French speaker")    

summary(TA_DemographicsGen, title = "Arsenal Table 18Q04", pfootnote = TRUE)

#write2pdf(TA_DemographicsGen, here("Tables","T01_Demographics.pdf"))
#write2word(TA_DemographicsGen, here("Tables","T01_Demographics.doc"))
```


#Table 2. Perception of gender roles by gender

```{r, tidy=TRUE, tidy.opts=list(width.cutoff=60)}
Power_Gendr <- Q1804dta_MSJoin %>% 
  select(SDz_Gender, OPz_ScrnWRec, OPz_ScrnRecOthrs, GNz_WRole, GNz_ManDecis, OPz_InfluenceWho_01, OPz_InfluenceWho_04, OPz_InfluenceWho_02, OPz_InfluenceWho_06, OPz_InfluenceWho_09, HSz_DecTrust_02, HSz_DecTrust_07, HSz_DecTrust_04, HSz_DecTrust_06, HSz_DecTrust_08, HSz_DecTrust_03, HSz_DecTrust_01, GNz_WHCDecisAll_01, GNz_WHCDecisAll_02) %>% 
     mutate(SDz_Gender = case_when(SDz_Gender == 0 ~ '0) Female', SDz_Gender == 1 ~ '1) Male')) %>%
     mutate(OPz_ScrnWRec = case_when(OPz_ScrnWRec == 1 ~ '1) Strongly Disagree', OPz_ScrnWRec == 2 ~ '2) Disagree', OPz_ScrnWRec == 3 ~ '3) Undecided', OPz_ScrnWRec == 4 ~ '4) Agree', OPz_ScrnWRec == 5 ~ '5) Strongly Agree')) %>%
     mutate(OPz_ScrnRecOthrs = case_when(OPz_ScrnRecOthrs == 1 ~ '1) Strongly Disagree', OPz_ScrnRecOthrs == 2 ~ '2) Disagree', OPz_ScrnRecOthrs == 3 ~ '3) Undecided', OPz_ScrnRecOthrs == 4 ~ '4) Agree', OPz_ScrnRecOthrs == 5 ~ '5) Strongly Agree')) %>%
     mutate(GNz_WRole = case_when(GNz_WRole == 1 ~ '1) Strongly Disagree', GNz_WRole == 2 ~ '2) Disagree', GNz_WRole == 3 ~ '3) Undecided', GNz_WRole == 4 ~ '4) Agree', GNz_WRole == 5 ~ '5) Strongly Agree')) %>%
     mutate(GNz_ManDecis = case_when(GNz_ManDecis == 1 ~ '1) Strongly Disagree', GNz_ManDecis == 2 ~ '2) Disagree', GNz_ManDecis == 3 ~ '3) Undecided', GNz_ManDecis == 4 ~ '4) Agree', GNz_ManDecis == 5 ~ '5) Strongly Agree'))  

TA_Power_Gendr <- tableby(SDz_Gender ~ fe(GNz_WRole,"countpct") + fe(GNz_ManDecis,"countpct"), simulate.p.value=TRUE, data = Power_Gendr) 

labels(TA_Power_Gendr) <- c(GNz_WRole = "A womans most important role is to take care of her home and cook for her family", GNz_ManDecis = "A man should have the final word about decisions in his home")

summary(TA_Power_Gendr, title = "Arsenal Table 18Q04", pfootnote = TRUE)

#write2pdf(TA_Power_Gendr, here("Tables","T02_Power_Gendr.pdf"))
#write2word(TA_Power_Gendr, here("Tables","T02_Power_Gendr.doc"))
#write2html(TA_Power_Gendr, here("Tables","T02_Power_Gendr.html"))


```

#Table 3. Adapted everyday discrimination scale by gender
```{r, tidy=TRUE, tidy.opts=list(width.cutoff=60)}

Discr_Gendr <- Q1804dta_MSJoin %>% 
  select (SDz_Gender, DSz_RespGen, DSz_RespPrtn, DSz_Smrt, DSz_Hnst, DSz_Thret) %>% 
   mutate(SDz_Gender = case_when(SDz_Gender == 0 ~ '0) Female', SDz_Gender == 1 ~ '1) Male')) %>% 
   mutate(DSz_RespGen = case_when(DSz_RespGen == 1 ~ '1) Every day', DSz_RespGen == 2 ~ '2) Every week', DSz_RespGen == 3 ~ '3) A few times per year', DSz_RespGen == 4 ~ '4) A few times in my life', DSz_RespGen == 5 ~ '5) Never',DSz_RespGen == 99~'Do Not Know / Not Sure')) %>%
     mutate(DSz_RespPrtn = case_when(DSz_RespPrtn == 1 ~ '1) Every day', DSz_RespPrtn == 2 ~ '2) Every week', DSz_RespPrtn == 3 ~ '3) A few times per year', DSz_RespPrtn == 4 ~ '4) A few times in my life', DSz_RespPrtn == 5 ~ '5) Never',DSz_RespPrtn == 99~'Do Not Know / Not Sure')) %>%
     mutate(DSz_Smrt = case_when(DSz_Smrt == 1 ~ '1) Every day', DSz_Smrt == 2 ~ '2) Every week', DSz_Smrt == 3 ~ '3) A few times per year', DSz_Smrt == 4 ~ '4) A few times in my life', DSz_Smrt == 5 ~ '5) Never',DSz_Smrt == 99~'Do Not Know / Not Sure')) %>%
     mutate(DSz_Hnst = case_when(DSz_Hnst == 1 ~ '1) Every day', DSz_Hnst == 2 ~ '2) Every week', DSz_Hnst == 3 ~ '3) A few times per year', DSz_Hnst == 4 ~ '4) A few times in my life', DSz_Hnst == 5 ~ '5) Never',DSz_Hnst == 99~'Do Not Know / Not Sure')) %>%
     mutate(DSz_Thret = case_when(DSz_Thret == 1 ~ '1) Every day', DSz_Thret == 2 ~ '2) Every week', DSz_Thret == 3 ~ '3) A few times per year', DSz_Thret == 4 ~ '4) A few times in my life', DSz_Thret == 5 ~ '5) Never',DSz_Thret == 99~'Do Not Know / Not Sure'))

TA_Discr_Gendr <- tableby(SDz_Gender ~ fe(DSz_RespGen,"countpct") + fe(DSz_RespPrtn,"countpct") + fe(DSz_Smrt,"countpct") + fe(DSz_Hnst,"countpct") + fe(DSz_Thret,"countpct"), simulate.p.value=TRUE, data = Discr_Gendr) 
 
labels(TA_Discr_Gendr) <- c(DSz_RespGen = "Feel treated with less courtesy or respect than others", DSz_RespPrtn = "Feel treated with less courtesy or respect by their spouse", DSz_Smrt = "Feel that others act as if they are not smart", DSz_Hnst = "Feel perceived as being dishonest", DSz_Thret = "Feel threatened by others")

summary(TA_Discr_Gendr, title = "Arsenal Table 18Q04", pfootnote = TRUE)

#write2pdf(TA_Discr_Gendr, here("Tables","T03_Discr_Gendr.pdf"))
#write2word(TA_Discr_Gendr, here("Tables","T03_Discr_Gendr.doc"))
#write2html(TA_Discr_Gendr, here("Tables","T03_Discr_Gendr.html"))

```


#Table 4. Adapted cancer stigma scale by gender

```{r, tidy=TRUE, tidy.opts=list(width.cutoff=60)}
Stgma_Gendr <- Q1804dta_MSJoin %>% 
  select (SDz_Gender, STz_CAAbnl, STz_CAComfNear, STz_CANeedsPriority, STz_CAPtFault, STz_CAFeelPity, STz_CADxFear, OPz_CAWorry) %>% 
     mutate(SDz_Gender = case_when(SDz_Gender == 0 ~ '0) Female', SDz_Gender == 1 ~ '1) Male')) %>%
    mutate(STz_CAAbnl = case_when(STz_CAAbnl == 1 ~ '1) Strongly Disagree', STz_CAAbnl == 2 ~ '2) Disagree', STz_CAAbnl == 3 ~ '3) Undecided', STz_CAAbnl == 4 ~ '4) Agree', STz_CAAbnl == 5 ~ '5) Strongly Agree')) %>%
     mutate(STz_CAComfNear = case_when(STz_CAComfNear == 1 ~ '1) Strongly Disagree', STz_CAComfNear == 2 ~ '2) Disagree', STz_CAComfNear == 3 ~ '3) Undecided', STz_CAComfNear == 4 ~ '4) Agree', STz_CAComfNear == 5 ~ '5) Strongly Agree')) %>%
     mutate(STz_CANeedsPriority = case_when(STz_CANeedsPriority == 1 ~ '1) Strongly Disagree', STz_CANeedsPriority == 2 ~ '2) Disagree', STz_CANeedsPriority == 3 ~ '3) Undecided', STz_CANeedsPriority == 4 ~ '4) Agree', STz_CANeedsPriority == 5 ~ '5) Strongly Agree')) %>%
     mutate(STz_CAPtFault = case_when(STz_CAPtFault == 1 ~ '1) Strongly Disagree', STz_CAPtFault == 2 ~ '2) Disagree', STz_CAPtFault == 3 ~ '3) Undecided', STz_CAPtFault == 4 ~ '4) Agree', STz_CAPtFault == 5 ~ '5) Strongly Agree')) %>%
     mutate(STz_CAFeelPity = case_when(STz_CAFeelPity == 1 ~ '1) Strongly Disagree', STz_CAFeelPity == 2 ~ '2) Disagree', STz_CAFeelPity == 3 ~ '3) Undecided', STz_CAFeelPity == 4 ~ '4) Agree', STz_CAFeelPity == 5 ~ '5) Strongly Agree')) %>%
     mutate(STz_CADxFear = case_when(STz_CADxFear == 1 ~ '1) Strongly Disagree', STz_CADxFear == 2 ~ '2) Disagree', STz_CADxFear == 3 ~ '3) Undecided', STz_CADxFear == 4 ~ '4) Agree', STz_CADxFear == 5 ~ '5) Strongly Agree')) %>%
     mutate(OPz_CAWorry = case_when(OPz_CAWorry == 1 ~ '1) Strongly Disagree', OPz_CAWorry == 2 ~ '2) Disagree', OPz_CAWorry == 3 ~ '3) Undecided', OPz_CAWorry == 4 ~ '4) Agree', OPz_CAWorry == 5 ~ '5) Strongly Agree'))

TA_Stgma_Gendr <- tableby(SDz_Gender ~ fe(STz_CAComfNear,"countpct") + fe(STz_CAAbnl,"countpct") + fe(STz_CANeedsPriority,"countpct") + fe(STz_CAPtFault,"countpct") + fe(STz_CAFeelPity,"countpct") + fe(STz_CADxFear,"countpct") + fe(OPz_CAWorry,"countpct"), simulate.p.value=TRUE, data = Stgma_Gendr) 
 
labels(TA_Stgma_Gendr) <- c(STz_CAAbnl = "Once youve had cancer youre never normal again.", STz_CAComfNear = "I would not feel comfortable around someone with cancer.", STz_CANeedsPriority = "The health care needs of people with cancer should not be prioritized.", STz_CAPtFault = "If a person has cancer its probably their fault.", STz_CAFeelPity = " I would feel sorry for someone with cancer.", STz_CADxFear = "I feel that cancer is more frightening than most other diseases.", OPz_CAWorry = "Other women often state that they are worried about getting cancer.")

summary(TA_Stgma_Gendr, title = "Arsenal Table 18Q04", pfootnote = TRUE)

#write2pdf(TA_Stgma_Gendr, here("Tables","T04_Stgma_Gendr.pdf"))
#write2word(TA_Stgma_Gendr, here("Tables","T04_Stgma_Gendr.doc"))
#write2html(TA_Stgma_Gendr, here("Tables","T04_Stgma_Gendr.html"))
```


#Table 5. Cancer Attitudes by gender

```{r, tidy=TRUE, tidy.opts=list(width.cutoff=60)}
Attd_Gendr <- Q1804dta_MSJoin %>% 
  select (SDz_Gender, BEz_Screend, ATz_BnfComf, ATz_MyDxSlfKno, ATz_MyDxFamKno, ATz_FamDxMyKno, ATz_DxFate) %>% 
    mutate(SDz_Gender = case_when(SDz_Gender == 0 ~ '0) Female', SDz_Gender == 1 ~ '1) Male')) %>%
     mutate(ATz_BnfComf = case_when(ATz_BnfComf == 1 ~ '1) Strongly Disagree', ATz_BnfComf == 2 ~ '2) Disagree', ATz_BnfComf == 3 ~ '3) Undecided', ATz_BnfComf == 4 ~ '4) Agree', ATz_BnfComf == 5 ~ '5) Strongly Agree')) %>%
     mutate(ATz_MyDxSlfKno = case_when(ATz_MyDxSlfKno == 1 ~ '1) Strongly Disagree', ATz_MyDxSlfKno == 2 ~ '2) Disagree', ATz_MyDxSlfKno == 3 ~ '3) Undecided', ATz_MyDxSlfKno == 4 ~ '4) Agree', ATz_MyDxSlfKno == 5 ~ '5) Strongly Agree')) %>%
     mutate(ATz_MyDxFamKno = case_when(ATz_MyDxFamKno == 1 ~ '1) Strongly Disagree', ATz_MyDxFamKno == 2 ~ '2) Disagree', ATz_MyDxFamKno == 3 ~ '3) Undecided', ATz_MyDxFamKno == 4 ~ '4) Agree', ATz_MyDxFamKno == 5 ~ '5) Strongly Agree')) %>%
     mutate(ATz_FamDxMyKno = case_when(ATz_FamDxMyKno == 1 ~ '1) Strongly Disagree', ATz_FamDxMyKno == 2 ~ '2) Disagree', ATz_FamDxMyKno == 3 ~ '3) Undecided', ATz_FamDxMyKno == 4 ~ '4) Agree', ATz_FamDxMyKno == 5 ~ '5) Strongly Agree')) %>%
     mutate(ATz_DxFate = case_when(ATz_DxFate == 1 ~ '1) Strongly Disagree', ATz_DxFate == 2 ~ '2) Disagree', ATz_DxFate == 3 ~ '3) Undecided', ATz_DxFate == 4 ~ '4) Agree', ATz_DxFate == 5 ~ '5) Strongly Agree'))

TA_Attd_Gendr <- tableby(SDz_Gender ~ fe(ATz_BnfComf,"countpct") + fe(ATz_MyDxSlfKno,"countpct") + fe(ATz_MyDxFamKno,"countpct") + fe(ATz_FamDxMyKno,"countpct") + fe(ATz_DxFate,"countpct"), simulate.p.value=TRUE, data = Attd_Gendr) 
 
labels(TA_Attd_Gendr) <- c(ATz_BnfComf = "Cancer testing or treatment that is unpleasant is worth getting if it would help me to live longer", ATz_MyDxSlfKno = "If I had cancer, I would want to know that I have it", ATz_MyDxFamKno = "If I had cancer, I would want my family to know that I have it.", ATz_FamDxMyKno = "If someone else in my family had cancer, I would want to know that they have it.", ATz_DxFate = "Getting a serious disease like cancer is fate, there is nothing I can do to change fate")

summary(TA_Attd_Gendr, title = "Arsenal Table 18Q04", pfootnote = TRUE)

#write2pdf(TA_Attd_Gendr, here("Tables","T05_Attd_Gendr.pdf"))
#write2word(TA_Attd_Gendr, here("Tables","T05_Attd_Gendr.doc"))
#write2html(TA_Attd_Gendr, here("Tables","T05_Attd_Gendr.html"))
```


#Table 6. Cervical cancer screening recommendation by gender
```{r, tidy=TRUE, tidy.opts=list(width.cutoff=60)}
ScrnRec_Gendr <- Q1804dta_MSJoin %>% 
  select (SDz_Gender, OPz_ScrnWRec, OPz_ScrnRecOthrs, GNz_WRole, GNz_ManDecis, OPz_InfluenceWho_01, OPz_InfluenceWho_04, OPz_InfluenceWho_02, OPz_InfluenceWho_06, OPz_InfluenceWho_09, HSz_DecTrust_02, HSz_DecTrust_07, HSz_DecTrust_04, HSz_DecTrust_06, HSz_DecTrust_08, HSz_DecTrust_03, HSz_DecTrust_01, GNz_WHCDecisAll_01, GNz_WHCDecisAll_02) %>% 
     mutate(SDz_Gender = case_when(SDz_Gender == 0 ~ '0) Female', SDz_Gender == 1 ~ '1) Male')) %>%
     mutate(OPz_ScrnWRec = case_when(OPz_ScrnWRec == 1 ~ '1) Strongly Disagree', OPz_ScrnWRec == 2 ~ '2) Disagree', OPz_ScrnWRec == 3 ~ '3) Undecided', OPz_ScrnWRec == 4 ~ '4) Agree', OPz_ScrnWRec == 5 ~ '5) Strongly Agree')) %>%
     mutate(OPz_ScrnRecOthrs = case_when(OPz_ScrnRecOthrs == 1 ~ '1) Strongly Disagree', OPz_ScrnRecOthrs == 2 ~ '2) Disagree', OPz_ScrnRecOthrs == 3 ~ '3) Undecided', OPz_ScrnRecOthrs == 4 ~ '4) Agree', OPz_ScrnRecOthrs == 5 ~ '5) Strongly Agree')) %>%
     mutate(GNz_WRole = case_when(GNz_WRole == 1 ~ '1) Strongly Disagree', GNz_WRole == 2 ~ '2) Disagree', GNz_WRole == 3 ~ '3) Undecided', GNz_WRole == 4 ~ '4) Agree', GNz_WRole == 5 ~ '5) Strongly Agree')) %>%
     mutate(GNz_ManDecis = case_when(GNz_ManDecis == 1 ~ '1) Strongly Disagree', GNz_ManDecis == 2 ~ '2) Disagree', GNz_ManDecis == 3 ~ '3) Undecided', GNz_ManDecis == 4 ~ '4) Agree', GNz_ManDecis == 5 ~ '5) Strongly Agree'))  
     
TA_ScrnRec_Gendr <- tableby(SDz_Gender ~ fe(OPz_ScrnWRec,"countpct") + fe(OPz_ScrnRecOthrs,"countpct"), simulate.p.value=TRUE, data = ScrnRec_Gendr) 
 
# OPz_ScrnWRec, OPz_ScrnRecOthrs, GNz_WRole, GNz_ManDecis, 

labels(TA_ScrnRec_Gendr) <- c(OPz_ScrnWRec = "Other women that I know recommend the cervical cancer test", OPz_ScrnRecOthrs = "I would recommend that women get routine testing for cervical cancer")

summary(TA_ScrnRec_Gendr, title = "Arsenal Table 18Q04", pfootnote = TRUE)

#write2pdf(TA_ScrnRec_Gendr, here("Tables","T06_ScrnRec_Gendr.pdf"))
#write2word(TA_ScrnRec_Gendr, here("Tables","T06_ScrnRec_Gendr.doc"))
#write2html(TA_ScrnRec_Gendr, here("Tables","T06_ScrnRec_Gendr.html"))
```


#Supplement 1. Gender roles, perceptions of cancer stigma, cancer attitudes, and healthcare decision making by screening status
```{r, tidy=TRUE, tidy.opts=list(width.cutoff=60)}
SocNorms_Scrnd <- Q1804dta_MSJoin %>% 
  select (SDz_Gender, BEz_Screend, SDz_Educatn, OPz_ScrnWRec, OPz_ScrnRecOthrs, GNz_WRole, GNz_ManDecis, STz_CAComfNear, STz_CAAbnl, STz_CANeedsPriority, STz_CAPtFault, STz_CAFeelPity, STz_CADxFear, OPz_CAWorry, ATz_BnfComf, ATz_MyDxSlfKno, ATz_MyDxFamKno, ATz_FamDxMyKno, ATz_DxFate, DSz_HCSN, DSz_RespGen, DSz_RespPrtn, DSz_Smrt, DSz_Hnst, DSz_Thret, GNz_WHCDecisAll_01, GNz_WHCDecisAll_02, OPz_InfluenceWho_01, OPz_InfluenceWho_04, OPz_InfluenceWho_02, OPz_InfluenceWho_06, OPz_InfluenceWho_09, HSz_DecTrust_02, HSz_DecTrust_07, HSz_DecTrust_04, HSz_DecTrust_06, HSz_DecTrust_08, HSz_DecTrust_03, HSz_DecTrust_01) %>% 
  mutate(SDz_Gender = case_when(SDz_Gender == 0 ~ '0) Female', SDz_Gender == 1 ~ '1) Male')) %>% 
  mutate(BEz_Screend = case_when(BEz_Screend == 0 ~ 'Not Screened', BEz_Screend == 1 ~ 'Screened', BEz_Screend == 2 ~ 'Screened x2',BEz_Screend == 99~'Do Not Know / Not Sure')) %>% 
  mutate(SDz_Educatn = case_when(SDz_Educatn == 0 ~ '0 Low Educ', SDz_Educatn == 1 ~ '0 Low Educ', SDz_Educatn == 2 ~ '1 sm Educ', SDz_Educatn == 3 ~ '1 sm Educ', SDz_Educatn == 4 ~ 'High Educ', SDz_Educatn == 5 ~ 'High Educ',SDz_Educatn == 99~'Do Not Know / Not Sure')) %>% 
mutate(STz_CAAbnl = case_when(STz_CAAbnl == 1 ~ '1) Strongly Disagree', STz_CAAbnl == 2 ~ '2) Disagree', STz_CAAbnl == 3 ~ '3) Undecided', STz_CAAbnl == 4 ~ '4) Agree', STz_CAAbnl == 5 ~ '5) Strongly Agree')) %>%
     mutate(STz_CAComfNear = case_when(STz_CAComfNear == 1 ~ '1) Strongly Disagree', STz_CAComfNear == 2 ~ '2) Disagree', STz_CAComfNear == 3 ~ '3) Undecided', STz_CAComfNear == 4 ~ '4) Agree', STz_CAComfNear == 5 ~ '5) Strongly Agree')) %>%
     mutate(STz_CANeedsPriority = case_when(STz_CANeedsPriority == 1 ~ '1) Strongly Disagree', STz_CANeedsPriority == 2 ~ '2) Disagree', STz_CANeedsPriority == 3 ~ '3) Undecided', STz_CANeedsPriority == 4 ~ '4) Agree', STz_CANeedsPriority == 5 ~ '5) Strongly Agree')) %>%
     mutate(STz_CAPtFault = case_when(STz_CAPtFault == 1 ~ '1) Strongly Disagree', STz_CAPtFault == 2 ~ '2) Disagree', STz_CAPtFault == 3 ~ '3) Undecided', STz_CAPtFault == 4 ~ '4) Agree', STz_CAPtFault == 5 ~ '5) Strongly Agree')) %>%
     mutate(STz_CAFeelPity = case_when(STz_CAFeelPity == 1 ~ '1) Strongly Disagree', STz_CAFeelPity == 2 ~ '2) Disagree', STz_CAFeelPity == 3 ~ '3) Undecided', STz_CAFeelPity == 4 ~ '4) Agree', STz_CAFeelPity == 5 ~ '5) Strongly Agree')) %>%
     mutate(STz_CADxFear = case_when(STz_CADxFear == 1 ~ '1) Strongly Disagree', STz_CADxFear == 2 ~ '2) Disagree', STz_CADxFear == 3 ~ '3) Undecided', STz_CADxFear == 4 ~ '4) Agree', STz_CADxFear == 5 ~ '5) Strongly Agree')) %>%
     mutate(OPz_CAWorry = case_when(OPz_CAWorry == 1 ~ '1) Strongly Disagree', OPz_CAWorry == 2 ~ '2) Disagree', OPz_CAWorry == 3 ~ '3) Undecided', OPz_CAWorry == 4 ~ '4) Agree', OPz_CAWorry == 5 ~ '5) Strongly Agree')) %>% 
  mutate(DSz_RespGen = case_when(DSz_RespGen == 1 ~ '1) Every day', DSz_RespGen == 2 ~ '2) Every week', DSz_RespGen == 3 ~ '3) A few times per year', DSz_RespGen == 4 ~ '4) A few times in my life', DSz_RespGen == 5 ~ '5) Never',DSz_RespGen == 99~'Do Not Know / Not Sure')) %>%
     mutate(DSz_RespPrtn = case_when(DSz_RespPrtn == 1 ~ '1) Every day', DSz_RespPrtn == 2 ~ '2) Every week', DSz_RespPrtn == 3 ~ '3) A few times per year', DSz_RespPrtn == 4 ~ '4) A few times in my life', DSz_RespPrtn == 5 ~ '5) Never',DSz_RespPrtn == 99~'Do Not Know / Not Sure')) %>%
     mutate(DSz_Smrt = case_when(DSz_Smrt == 1 ~ '1) Every day', DSz_Smrt == 2 ~ '2) Every week', DSz_Smrt == 3 ~ '3) A few times per year', DSz_Smrt == 4 ~ '4) A few times in my life', DSz_Smrt == 5 ~ '5) Never',DSz_Smrt == 99~'Do Not Know / Not Sure')) %>%
     mutate(DSz_Hnst = case_when(DSz_Hnst == 1 ~ '1) Every day', DSz_Hnst == 2 ~ '2) Every week', DSz_Hnst == 3 ~ '3) A few times per year', DSz_Hnst == 4 ~ '4) A few times in my life', DSz_Hnst == 5 ~ '5) Never',DSz_Hnst == 99~'Do Not Know / Not Sure')) %>%
     mutate(DSz_Thret = case_when(DSz_Thret == 1 ~ '1) Every day', DSz_Thret == 2 ~ '2) Every week', DSz_Thret == 3 ~ '3) A few times per year', DSz_Thret == 4 ~ '4) A few times in my life', DSz_Thret == 5 ~ '5) Never',DSz_Thret == 99~'Do Not Know / Not Sure')) %>% 
          mutate(ATz_BnfComf = case_when(ATz_BnfComf == 1 ~ '1) Strongly Disagree', ATz_BnfComf == 2 ~ '2) Disagree', ATz_BnfComf == 3 ~ '3) Undecided', ATz_BnfComf == 4 ~ '4) Agree', ATz_BnfComf == 5 ~ '5) Strongly Agree')) %>%
     mutate(ATz_MyDxSlfKno = case_when(ATz_MyDxSlfKno == 1 ~ '1) Strongly Disagree', ATz_MyDxSlfKno == 2 ~ '2) Disagree', ATz_MyDxSlfKno == 3 ~ '3) Undecided', ATz_MyDxSlfKno == 4 ~ '4) Agree', ATz_MyDxSlfKno == 5 ~ '5) Strongly Agree')) %>%
     mutate(ATz_MyDxFamKno = case_when(ATz_MyDxFamKno == 1 ~ '1) Strongly Disagree', ATz_MyDxFamKno == 2 ~ '2) Disagree', ATz_MyDxFamKno == 3 ~ '3) Undecided', ATz_MyDxFamKno == 4 ~ '4) Agree', ATz_MyDxFamKno == 5 ~ '5) Strongly Agree')) %>%
     mutate(ATz_FamDxMyKno = case_when(ATz_FamDxMyKno == 1 ~ '1) Strongly Disagree', ATz_FamDxMyKno == 2 ~ '2) Disagree', ATz_FamDxMyKno == 3 ~ '3) Undecided', ATz_FamDxMyKno == 4 ~ '4) Agree', ATz_FamDxMyKno == 5 ~ '5) Strongly Agree')) %>%
     mutate(ATz_DxFate = case_when(ATz_DxFate == 1 ~ '1) Strongly Disagree', ATz_DxFate == 2 ~ '2) Disagree', ATz_DxFate == 3 ~ '3) Undecided', ATz_DxFate == 4 ~ '4) Agree', ATz_DxFate == 5 ~ '5) Strongly Agree')) %>% 
  mutate(OPz_ScrnWRec = case_when(OPz_ScrnWRec == 1 ~ '1) Strongly Disagree', OPz_ScrnWRec == 2 ~ '2) Disagree', OPz_ScrnWRec == 3 ~ '3) Undecided', OPz_ScrnWRec == 4 ~ '4) Agree', OPz_ScrnWRec == 5 ~ '5) Strongly Agree')) %>%
  mutate(OPz_ScrnRecOthrs = case_when(OPz_ScrnRecOthrs == 1 ~ '1) Strongly Disagree', OPz_ScrnRecOthrs == 2 ~ '2) Disagree', OPz_ScrnRecOthrs == 3 ~ '3) Undecided', OPz_ScrnRecOthrs == 4 ~ '4) Agree', OPz_ScrnRecOthrs == 5 ~ '5) Strongly Agree')) %>% 
  mutate(GNz_WRole = case_when(GNz_WRole == 1 ~ '1) Strongly Disagree', GNz_WRole == 2 ~ '2) Disagree', GNz_WRole == 3 ~ '3) Undecided', GNz_WRole == 4 ~ '4) Agree', GNz_WRole == 5 ~ '5) Strongly Agree')) %>%
     mutate(GNz_ManDecis = case_when(GNz_ManDecis == 1 ~ '1) Strongly Disagree', GNz_ManDecis == 2 ~ '2) Disagree', GNz_ManDecis == 3 ~ '3) Undecided', GNz_ManDecis == 4 ~ '4) Agree', GNz_ManDecis == 5 ~ '5) Strongly Agree'))
     
TA_SocNorms_Scrnd <- tableby(BEz_Screend ~ fe(OPz_ScrnWRec,"countpct") + fe(OPz_ScrnRecOthrs,"countpct") + fe(GNz_WRole,"countpct") + fe(GNz_ManDecis,"countpct") + fe(STz_CAComfNear,"countpct")  + fe(STz_CAAbnl,"countpct") + fe(STz_CANeedsPriority,"countpct") + fe(STz_CAPtFault,"countpct") + fe(STz_CAFeelPity,"countpct") + fe(STz_CADxFear,"countpct") + fe(OPz_CAWorry,"countpct") + fe(ATz_BnfComf,"countpct") + fe(ATz_MyDxSlfKno,"countpct") + fe(ATz_MyDxFamKno,"countpct") + fe(ATz_FamDxMyKno,"countpct") + fe(ATz_DxFate,"countpct") + fe(DSz_HCSN,"countpct") + fe(DSz_RespGen,"countpct") + fe(DSz_RespPrtn,"countpct") + fe(DSz_Smrt,"countpct") + fe(DSz_Hnst,"countpct") + fe(DSz_Thret,"countpct") + fe(GNz_WHCDecisAll_01,"countpct") + fe(GNz_WHCDecisAll_02,"countpct") + fe(OPz_InfluenceWho_06,"countpct") + fe(OPz_InfluenceWho_04,"countpct") + fe(OPz_InfluenceWho_02,"countpct") + fe(OPz_InfluenceWho_09,"countpct") + fe(OPz_InfluenceWho_01,"countpct")+ fe(HSz_DecTrust_02,"countpct") + fe(HSz_DecTrust_07,"countpct") + fe(HSz_DecTrust_04,"countpct") + fe(HSz_DecTrust_06,"countpct") + fe(HSz_DecTrust_08,"countpct") + fe(HSz_DecTrust_03,"countpct") + fe(HSz_DecTrust_01,"countpct"), simulate.p.value=TRUE, data = SocNorms_Scrnd) 
 
labels(TA_SocNorms_Scrnd) <- c(STz_CAAbnl = "Once youve had cancer youre never normal again.", STz_CAComfNear = "I would not feel comfortable around someone with cancer.", STz_CANeedsPriority = "The health care needs of people with cancer should not be prioritized.", STz_CAPtFault = "If a person has cancer its probably their fault.", STz_CAFeelPity = " I would feel sorry for someone with cancer.", STz_CADxFear = "I feel that cancer is more frightening than most other diseases.", OPz_CAWorry = "Other women often state that they are worried about getting cancer.", ATz_BnfComf = "Cancer testing or treatment that is unpleasant is worth getting if it would help me to live longer", ATz_MyDxSlfKno = "If I had cancer, I would want to know that I have it", ATz_MyDxFamKno = "If I had cancer, I would want my family to know that I have it.", ATz_FamDxMyKno = "If someone else in my family had cancer, I would want to know that they have it.", ATz_DxFate = "Getting a serious disease like cancer is fate, there is nothing I can do to change fate", DSz_RespGen = "Feel treated with less courtesy or respect than others", DSz_RespPrtn = "Feel treated with less courtesy or respect by their spouse", DSz_Smrt = "Feel that others act as if they are not smart", DSz_Hnst = "Feel perceived as being dishonest", DSz_Thret = "Feel threatened by others", OPz_ScrnWRec = "Other women that I know recommend the cervical cancer test", OPz_ScrnRecOthrs = "I would recommend that women get routine testing for cervical cancer", GNz_WRole = "A womans most important role is to take care of her home and cook for her family", GNz_ManDecis = "A man should have the final word about decisions in his home", HSz_DecTrust_02 = "When making decisions about your healthcare, you most trust your spouse", HSz_DecTrust_07 = "When making decisions about your healthcare, you most trust your nurse", HSz_DecTrust_04 = "When making decisions about your healthcare, you most trust other family members", HSz_DecTrust_06 = "When making decisions about your healthcare, you most trust your physician", HSz_DecTrust_08 = "When making decisions about your healthcare, you most trust the community health worker", HSz_DecTrust_03 = "When making decisions about your healthcare, you most trust your children", HSz_DecTrust_01 = "When making decisions about your healthcare, you most trust yourself", GNz_WHCDecisAll_01 = "You have the final say at home regarding your healthcare decisions", GNz_WHCDecisAll_02 = "Your spouse has the final say at home regarding your healthcare decisions", OPz_InfluenceWho_04 = "The head of the household is most likely to influence your decision to get screened for cervical cancer", OPz_InfluenceWho_01 = "No one other than you will influence your decision to get screened for cervical cancer", OPz_InfluenceWho_02 = "Your spouse is most likely to influence your decision to get screened for cervical cancer", OPz_InfluenceWho_09 = "The nurse is most likely to influence your decision to get screened for cervical cancer", OPz_InfluenceWho_06 = "Other family members are most likely to influence your decision to get screened for cervical cancer", OPz_ScrnWRec = "Other women that I know recommend the cervical cancer test", OPz_ScrnRecOthrs = "I would recommend that women get routine testing for cervical cancer", GNz_WRole = "A womans most important role is to take care of her home and cook for her family", GNz_ManDecis = "A man should have the final word about decisions in his home")

summary(TA_SocNorms_Scrnd, title = "Arsenal Table 18Q04", pfootnote = TRUE)

#write2pdf(TA_SocNorms_Scrnd, here("Tables","Sup_01_SocNorms_Scrnd.pdf"))
#write2word(TA_SocNorms_Scrnd, here("Tables","Sup_01_SocNorms_Scrnd.doc"))
#write2html(TA_SocNorms_Scrnd, here("Tables","Sup_01_SocNorms_Scrnd.html"))
```


#Supplement 2. Perception of gender roles by gender with effect modification by education

```{r, tidy=TRUE, tidy.opts=list(width.cutoff=60)}
Power_Gendr_Ed <- Q1804dta_MSJoin %>% 
  select (SDz_Gender, SDz_Educatn, OPz_ScrnWRec, OPz_ScrnRecOthrs, GNz_WRole, GNz_ManDecis, OPz_InfluenceWho_01, OPz_InfluenceWho_04, OPz_InfluenceWho_02, OPz_InfluenceWho_06, OPz_InfluenceWho_09, HSz_DecTrust_02, HSz_DecTrust_07, HSz_DecTrust_04, HSz_DecTrust_06, HSz_DecTrust_08, HSz_DecTrust_03, HSz_DecTrust_01, GNz_WHCDecisAll_01, GNz_WHCDecisAll_02) %>% 
     mutate(SDz_Gender = case_when(SDz_Gender == 0 ~ '0) Female', SDz_Gender == 1 ~ '1) Male')) %>%
     mutate(OPz_ScrnWRec = case_when(OPz_ScrnWRec == 1 ~ '1) Strongly Disagree', OPz_ScrnWRec == 2 ~ '2) Disagree', OPz_ScrnWRec == 3 ~ '3) Undecided', OPz_ScrnWRec == 4 ~ '4) Agree', OPz_ScrnWRec == 5 ~ '5) Strongly Agree')) %>%
     mutate(OPz_ScrnRecOthrs = case_when(OPz_ScrnRecOthrs == 1 ~ '1) Strongly Disagree', OPz_ScrnRecOthrs == 2 ~ '2) Disagree', OPz_ScrnRecOthrs == 3 ~ '3) Undecided', OPz_ScrnRecOthrs == 4 ~ '4) Agree', OPz_ScrnRecOthrs == 5 ~ '5) Strongly Agree')) %>%
     mutate(GNz_WRole = case_when(GNz_WRole == 1 ~ '1) Strongly Disagree', GNz_WRole == 2 ~ '2) Disagree', GNz_WRole == 3 ~ '3) Undecided', GNz_WRole == 4 ~ '4) Agree', GNz_WRole == 5 ~ '5) Strongly Agree')) %>%
     mutate(GNz_ManDecis = case_when(GNz_ManDecis == 1 ~ '1) Strongly Disagree', GNz_ManDecis == 2 ~ '2) Disagree', GNz_ManDecis == 3 ~ '3) Undecided', GNz_ManDecis == 4 ~ '4) Agree', GNz_ManDecis == 5 ~ '5) Strongly Agree'))%>%
  mutate(SDz_Educatn = case_when(SDz_Educatn == 0 ~ '0 Low Educ', SDz_Educatn == 1 ~ '0 Low Educ', SDz_Educatn == 2 ~ '1 Higher Educ', SDz_Educatn == 3 ~ '1 Higher Educ', SDz_Educatn == 4 ~ '1 Higher Educ', SDz_Educatn == 5 ~ '1 Higher Educ',SDz_Educatn == 99~'Do Not Know / Not Sure'))  
     
TA_Power_Gendr_Ed <- tableby(interaction(SDz_Gender, SDz_Educatn) ~ fe(GNz_WRole,"countpct") + fe(GNz_ManDecis,"countpct"), simulate.p.value=TRUE, data = Power_Gendr_Ed) 

labels(TA_Power_Gendr_Ed) <- c(GNz_WRole = "A womans most important role is to take care of her home and cook for her family", GNz_ManDecis = "A man should have the final word about decisions in his home")

summary(TA_Power_Gendr_Ed, title = "Arsenal Table 18Q04", pfootnote = TRUE)

#write2pdf(TA_Power_Gendr_Ed, here("Tables","S02_Power_Gendr_Ed.pdf"))
#write2word(TA_Power_Gendr_Ed, here("Tables","S02_Power_Gendr_Ed.doc"))
#write2html(TA_Power_Gendr_Ed, here("Tables","S02_Power_Gendr_Ed.html"))


```

#Supplement 3. Adapted everyday discrimination scale by gender with effect modification by education.
```{r, tidy=TRUE, tidy.opts=list(width.cutoff=60)}

Discr_Gendr_Ed <- Q1804dta_MSJoin %>% 
  select (SDz_Gender, SDz_Educatn, DSz_RespGen, DSz_RespPrtn, DSz_Smrt, DSz_Hnst, DSz_Thret) %>% 
   mutate(SDz_Gender = case_when(SDz_Gender == 0 ~ '0) Female', SDz_Gender == 1 ~ '1) Male')) %>% 
   mutate(DSz_RespGen = case_when(DSz_RespGen == 1 ~ '1) Every day', DSz_RespGen == 2 ~ '2) Every week', DSz_RespGen == 3 ~ '3) A few times per year', DSz_RespGen == 4 ~ '4) A few times in my life', DSz_RespGen == 5 ~ '5) Never',DSz_RespGen == 99~'Do Not Know / Not Sure')) %>%
     mutate(DSz_RespPrtn = case_when(DSz_RespPrtn == 1 ~ '1) Every day', DSz_RespPrtn == 2 ~ '2) Every week', DSz_RespPrtn == 3 ~ '3) A few times per year', DSz_RespPrtn == 4 ~ '4) A few times in my life', DSz_RespPrtn == 5 ~ '5) Never',DSz_RespPrtn == 99~'Do Not Know / Not Sure')) %>%
     mutate(DSz_Smrt = case_when(DSz_Smrt == 1 ~ '1) Every day', DSz_Smrt == 2 ~ '2) Every week', DSz_Smrt == 3 ~ '3) A few times per year', DSz_Smrt == 4 ~ '4) A few times in my life', DSz_Smrt == 5 ~ '5) Never',DSz_Smrt == 99~'Do Not Know / Not Sure')) %>%
     mutate(DSz_Hnst = case_when(DSz_Hnst == 1 ~ '1) Every day', DSz_Hnst == 2 ~ '2) Every week', DSz_Hnst == 3 ~ '3) A few times per year', DSz_Hnst == 4 ~ '4) A few times in my life', DSz_Hnst == 5 ~ '5) Never',DSz_Hnst == 99~'Do Not Know / Not Sure')) %>%
     mutate(DSz_Thret = case_when(DSz_Thret == 1 ~ '1) Every day', DSz_Thret == 2 ~ '2) Every week', DSz_Thret == 3 ~ '3) A few times per year', DSz_Thret == 4 ~ '4) A few times in my life', DSz_Thret == 5 ~ '5) Never',DSz_Thret == 99~'Do Not Know / Not Sure'))%>%
  mutate(SDz_Educatn = case_when(SDz_Educatn == 0 ~ '0 Low Educ', SDz_Educatn == 1 ~ '0 Low Educ', SDz_Educatn == 2 ~ '1 Higher Educ', SDz_Educatn == 3 ~ '1 Higher Educ', SDz_Educatn == 4 ~ '1 Higher Educ', SDz_Educatn == 5 ~ '1 Higher Educ',SDz_Educatn == 99~'Do Not Know / Not Sure'))  

TA_Discr_Gendr_Ed <- tableby(interaction(SDz_Gender, SDz_Educatn) ~ fe(DSz_RespGen,"countpct") + fe(DSz_RespPrtn,"countpct") + fe(DSz_Smrt,"countpct") + fe(DSz_Hnst,"countpct") + fe(DSz_Thret,"countpct"), simulate.p.value=TRUE, data = Discr_Gendr_Ed) 
 
labels(TA_Discr_Gendr_Ed) <- c(DSz_RespGen = "Feel treated with less courtesy or respect than others", DSz_RespPrtn = "Feel treated with less courtesy or respect by their spouse", DSz_Smrt = "Feel that others act as if they are not smart", DSz_Hnst = "Feel perceived as being dishonest", DSz_Thret = "Feel threatened by others")

summary(TA_Discr_Gendr_Ed, title = "Arsenal Table 18Q04", pfootnote = TRUE)

#write2pdf(TA_Discr_Gendr_Ed, here("Tables","S03_Discr_Gendr_Ed.pdf"))
#write2word(TA_Discr_Gendr_Ed, here("Tables","S03_Discr_Gendr_Ed.doc"))
#write2html(TA_Discr_Gendr_Ed, here("Tables","S03_Discr_Gendr_Ed.html"))

```


#Supplement 4. Adapted cancer stigma scale by gender with effect modification by education.

```{r, tidy=TRUE, tidy.opts=list(width.cutoff=60)}
Stgma_Gendr_Ed <- Q1804dta_MSJoin %>% 
  select (SDz_Gender, SDz_Educatn, STz_CAAbnl, STz_CAComfNear, STz_CANeedsPriority, STz_CAPtFault, STz_CAFeelPity, STz_CADxFear, OPz_CAWorry) %>% 
     mutate(SDz_Gender = case_when(SDz_Gender == 0 ~ '0) Female', SDz_Gender == 1 ~ '1) Male')) %>%
    mutate(STz_CAAbnl = case_when(STz_CAAbnl == 1 ~ '1) Strongly Disagree', STz_CAAbnl == 2 ~ '2) Disagree', STz_CAAbnl == 3 ~ '3) Undecided', STz_CAAbnl == 4 ~ '4) Agree', STz_CAAbnl == 5 ~ '5) Strongly Agree')) %>%
     mutate(STz_CAComfNear = case_when(STz_CAComfNear == 1 ~ '1) Strongly Disagree', STz_CAComfNear == 2 ~ '2) Disagree', STz_CAComfNear == 3 ~ '3) Undecided', STz_CAComfNear == 4 ~ '4) Agree', STz_CAComfNear == 5 ~ '5) Strongly Agree')) %>%
     mutate(STz_CANeedsPriority = case_when(STz_CANeedsPriority == 1 ~ '1) Strongly Disagree', STz_CANeedsPriority == 2 ~ '2) Disagree', STz_CANeedsPriority == 3 ~ '3) Undecided', STz_CANeedsPriority == 4 ~ '4) Agree', STz_CANeedsPriority == 5 ~ '5) Strongly Agree')) %>%
     mutate(STz_CAPtFault = case_when(STz_CAPtFault == 1 ~ '1) Strongly Disagree', STz_CAPtFault == 2 ~ '2) Disagree', STz_CAPtFault == 3 ~ '3) Undecided', STz_CAPtFault == 4 ~ '4) Agree', STz_CAPtFault == 5 ~ '5) Strongly Agree')) %>%
     mutate(STz_CAFeelPity = case_when(STz_CAFeelPity == 1 ~ '1) Strongly Disagree', STz_CAFeelPity == 2 ~ '2) Disagree', STz_CAFeelPity == 3 ~ '3) Undecided', STz_CAFeelPity == 4 ~ '4) Agree', STz_CAFeelPity == 5 ~ '5) Strongly Agree')) %>%
     mutate(STz_CADxFear = case_when(STz_CADxFear == 1 ~ '1) Strongly Disagree', STz_CADxFear == 2 ~ '2) Disagree', STz_CADxFear == 3 ~ '3) Undecided', STz_CADxFear == 4 ~ '4) Agree', STz_CADxFear == 5 ~ '5) Strongly Agree')) %>%
     mutate(OPz_CAWorry = case_when(OPz_CAWorry == 1 ~ '1) Strongly Disagree', OPz_CAWorry == 2 ~ '2) Disagree', OPz_CAWorry == 3 ~ '3) Undecided', OPz_CAWorry == 4 ~ '4) Agree', OPz_CAWorry == 5 ~ '5) Strongly Agree'))%>%
  mutate(SDz_Educatn = case_when(SDz_Educatn == 0 ~ '0 Low Educ', SDz_Educatn == 1 ~ '0 Low Educ', SDz_Educatn == 2 ~ '1 Higher Educ', SDz_Educatn == 3 ~ '1 Higher Educ', SDz_Educatn == 4 ~ '1 Higher Educ', SDz_Educatn == 5 ~ '1 Higher Educ',SDz_Educatn == 99~'Do Not Know / Not Sure'))  

TA_Stgma_Gendr_Ed <- tableby(interaction(SDz_Gender, SDz_Educatn) ~ fe(STz_CAComfNear,"countpct") + fe(STz_CAAbnl,"countpct") + fe(STz_CANeedsPriority,"countpct") + fe(STz_CAPtFault,"countpct") + fe(STz_CAFeelPity,"countpct") + fe(STz_CADxFear,"countpct") + fe(OPz_CAWorry,"countpct"), simulate.p.value=TRUE, data = Stgma_Gendr_Ed) 
 
labels(TA_Stgma_Gendr_Ed) <- c(STz_CAAbnl = "Once youve had cancer youre never normal again.", STz_CAComfNear = "I would not feel comfortable around someone with cancer.", STz_CANeedsPriority = "The health care needs of people with cancer should not be prioritized.", STz_CAPtFault = "If a person has cancer its probably their fault.", STz_CAFeelPity = " I would feel sorry for someone with cancer.", STz_CADxFear = "I feel that cancer is more frightening than most other diseases.", OPz_CAWorry = "Other women often state that they are worried about getting cancer.")

summary(TA_Stgma_Gendr_Ed, title = "Arsenal Table 18Q04", pfootnote = TRUE)

#write2pdf(TA_Stgma_Gendr_Ed, here("Tables","S04_Stgma_Gendr_Ed.pdf"))
#write2word(TA_Stgma_Gendr_Ed, here("Tables","S04_Stgma_Gendr_Ed.doc"))
#write2html(TA_Stgma_Gendr_Ed, here("Tables","S04_Stgma_Gendr_Ed.html"))
```


#Supplement 5. Cancer Attitudes by gender with effect modification by education.

```{r, tidy=TRUE, tidy.opts=list(width.cutoff=60)}
Attd_Gendr_Ed <- Q1804dta_MSJoin %>% 
  select (SDz_Gender, SDz_Educatn, BEz_Screend, ATz_BnfComf, ATz_MyDxSlfKno, ATz_MyDxFamKno, ATz_FamDxMyKno, ATz_DxFate) %>% 
    mutate(SDz_Gender = case_when(SDz_Gender == 0 ~ '0) Female', SDz_Gender == 1 ~ '1) Male')) %>%
     mutate(ATz_BnfComf = case_when(ATz_BnfComf == 1 ~ '1) Strongly Disagree', ATz_BnfComf == 2 ~ '2) Disagree', ATz_BnfComf == 3 ~ '3) Undecided', ATz_BnfComf == 4 ~ '4) Agree', ATz_BnfComf == 5 ~ '5) Strongly Agree')) %>%
     mutate(ATz_MyDxSlfKno = case_when(ATz_MyDxSlfKno == 1 ~ '1) Strongly Disagree', ATz_MyDxSlfKno == 2 ~ '2) Disagree', ATz_MyDxSlfKno == 3 ~ '3) Undecided', ATz_MyDxSlfKno == 4 ~ '4) Agree', ATz_MyDxSlfKno == 5 ~ '5) Strongly Agree')) %>%
     mutate(ATz_MyDxFamKno = case_when(ATz_MyDxFamKno == 1 ~ '1) Strongly Disagree', ATz_MyDxFamKno == 2 ~ '2) Disagree', ATz_MyDxFamKno == 3 ~ '3) Undecided', ATz_MyDxFamKno == 4 ~ '4) Agree', ATz_MyDxFamKno == 5 ~ '5) Strongly Agree')) %>%
     mutate(ATz_FamDxMyKno = case_when(ATz_FamDxMyKno == 1 ~ '1) Strongly Disagree', ATz_FamDxMyKno == 2 ~ '2) Disagree', ATz_FamDxMyKno == 3 ~ '3) Undecided', ATz_FamDxMyKno == 4 ~ '4) Agree', ATz_FamDxMyKno == 5 ~ '5) Strongly Agree')) %>%
     mutate(ATz_DxFate = case_when(ATz_DxFate == 1 ~ '1) Strongly Disagree', ATz_DxFate == 2 ~ '2) Disagree', ATz_DxFate == 3 ~ '3) Undecided', ATz_DxFate == 4 ~ '4) Agree', ATz_DxFate == 5 ~ '5) Strongly Agree'))%>%
  mutate(SDz_Educatn = case_when(SDz_Educatn == 0 ~ '0 Low Educ', SDz_Educatn == 1 ~ '0 Low Educ', SDz_Educatn == 2 ~ '1 Higher Educ', SDz_Educatn == 3 ~ '1 Higher Educ', SDz_Educatn == 4 ~ '1 Higher Educ', SDz_Educatn == 5 ~ '1 Higher Educ',SDz_Educatn == 99~'Do Not Know / Not Sure'))  

TA_Attd_Gendr_Ed <- tableby(interaction(SDz_Gender, SDz_Educatn) ~ fe(ATz_BnfComf,"countpct") + fe(ATz_MyDxSlfKno,"countpct") + fe(ATz_MyDxFamKno,"countpct") + fe(ATz_FamDxMyKno,"countpct") + fe(ATz_DxFate,"countpct"), simulate.p.value=TRUE, data = Attd_Gendr_Ed) 
 
labels(TA_Attd_Gendr_Ed) <- c(ATz_BnfComf = "Cancer testing or treatment that is unpleasant is worth getting if it would help me to live longer", ATz_MyDxSlfKno = "If I had cancer, I would want to know that I have it", ATz_MyDxFamKno = "If I had cancer, I would want my family to know that I have it.", ATz_FamDxMyKno = "If someone else in my family had cancer, I would want to know that they have it.", ATz_DxFate = "Getting a serious disease like cancer is fate, there is nothing I can do to change fate")

summary(TA_Attd_Gendr_Ed, title = "Arsenal Table 18Q04", pfootnote = TRUE)

#write2pdf(TA_Attd_Gendr_Ed, here("Tables","S05_Attd_Gendr_Ed.pdf"))
#write2word(TA_Attd_Gendr_Ed, here("Tables","S05_Attd_Gendr_Ed.doc"))
#write2html(TA_Attd_Gendr_Ed, here("Tables","S05_Attd_Gendr_Ed.html"))
```


#Supplement 6. Cervical cancer screening recommendation by gender with effect modification by education.
```{r, tidy=TRUE, tidy.opts=list(width.cutoff=60)}
ScrnRec_Gendr_Ed <- Q1804dta_MSJoin %>% 
  select (SDz_Gender, SDz_Educatn, OPz_ScrnWRec, OPz_ScrnRecOthrs, GNz_WRole, GNz_ManDecis, OPz_InfluenceWho_01, OPz_InfluenceWho_04, OPz_InfluenceWho_02, OPz_InfluenceWho_06, OPz_InfluenceWho_09, HSz_DecTrust_02, HSz_DecTrust_07, HSz_DecTrust_04, HSz_DecTrust_06, HSz_DecTrust_08, HSz_DecTrust_03, HSz_DecTrust_01, GNz_WHCDecisAll_01, GNz_WHCDecisAll_02) %>% 
     mutate(SDz_Gender = case_when(SDz_Gender == 0 ~ '0) Female', SDz_Gender == 1 ~ '1) Male')) %>%
     mutate(OPz_ScrnWRec = case_when(OPz_ScrnWRec == 1 ~ '1) Strongly Disagree', OPz_ScrnWRec == 2 ~ '2) Disagree', OPz_ScrnWRec == 3 ~ '3) Undecided', OPz_ScrnWRec == 4 ~ '4) Agree', OPz_ScrnWRec == 5 ~ '5) Strongly Agree')) %>%
     mutate(OPz_ScrnRecOthrs = case_when(OPz_ScrnRecOthrs == 1 ~ '1) Strongly Disagree', OPz_ScrnRecOthrs == 2 ~ '2) Disagree', OPz_ScrnRecOthrs == 3 ~ '3) Undecided', OPz_ScrnRecOthrs == 4 ~ '4) Agree', OPz_ScrnRecOthrs == 5 ~ '5) Strongly Agree')) %>%
     mutate(GNz_WRole = case_when(GNz_WRole == 1 ~ '1) Strongly Disagree', GNz_WRole == 2 ~ '2) Disagree', GNz_WRole == 3 ~ '3) Undecided', GNz_WRole == 4 ~ '4) Agree', GNz_WRole == 5 ~ '5) Strongly Agree')) %>%
     mutate(GNz_ManDecis = case_when(GNz_ManDecis == 1 ~ '1) Strongly Disagree', GNz_ManDecis == 2 ~ '2) Disagree', GNz_ManDecis == 3 ~ '3) Undecided', GNz_ManDecis == 4 ~ '4) Agree', GNz_ManDecis == 5 ~ '5) Strongly Agree')) %>%
  mutate(SDz_Educatn = case_when(SDz_Educatn == 0 ~ '0 Low Educ', SDz_Educatn == 1 ~ '0 Low Educ', SDz_Educatn == 2 ~ '1 Higher Educ', SDz_Educatn == 3 ~ '1 Higher Educ', SDz_Educatn == 4 ~ '1 Higher Educ', SDz_Educatn == 5 ~ '1 Higher Educ',SDz_Educatn == 99~'Do Not Know / Not Sure'))  

TA_ScrnRec_Gendr_Ed <- tableby(interaction(SDz_Gender, SDz_Educatn) ~ fe(OPz_ScrnWRec,"countpct") + fe(OPz_ScrnRecOthrs,"countpct"), simulate.p.value=TRUE, data = ScrnRec_Gendr_Ed) 
 
# OPz_ScrnWRec, OPz_ScrnRecOthrs, GNz_WRole, GNz_ManDecis, 

labels(TA_ScrnRec_Gendr_Ed) <- c(OPz_ScrnWRec = "Other women that I know recommend the cervical cancer test", OPz_ScrnRecOthrs = "I would recommend that women get routine testing for cervical cancer")

summary(TA_ScrnRec_Gendr_Ed, title = "Arsenal Table 18Q04", pfootnote = TRUE)

#write2pdf(TA_ScrnRec_Gendr_Ed, here("Tables","S06_ScrnRec_Gendr_Ed.pdf"))
#write2word(TA_ScrnRec_Gendr_Ed, here("Tables","S06_ScrnRec_Gendr_Ed.doc"))
#write2html(TA_ScrnRec_Gendr_Ed, here("Tables","S06_ScrnRec_Gendr_Ed.html"))
```
